# Supplementary material for: The Complex Genetic Architecture of the Metabolome
Source: PLoS Genet. 2010 Nov 4;6(11):e1001198. doi: 10.1371/journal.pgen.1001198 (PMC2973833; doi:10.1371/journal.pgen.1001198)
Supplement: Dataset S1 — Table of adjusted accession means of 266 metabolite compounds for the 96 accessions in experiment A. (0.44 MB TXT) [file pgen.1001198.s001.txt]

name	retention_index	quantmass	id	RRS.7	RRS.10	Knox.10	Knox.18	Rmx.A02	Rmx.A180	Pna.17	Pna.10	Eden.1	Eden.2	Lov.1	Lov.5	Fab.2	Fab.4	Bil.5	Bil.7	Var2.1	Var2.6	Spr1.2	Spr1.6	Omo2.1	Omo2.3	Ull2.5	Ull2.3	Zdr.1	Zdr.6	Bor.1	Bor.4	Pu2.7	Pu2.23	Lp2.2	Lp2.6	HR.5	HR.10	NFA.8	NFA.10	Sq.1	Sq.8	CIBC.5	CIBC.17	Tamm.2	Tamm.27	Kz.1	Kz.9	Got.7	Got.22
dehydroascorbate 1	633331	173	200336	14.2298919462523	11.4798919462523	13.2298919462523	12.2298919462523	12.9798919462523	13.2492639844526	12.9159306511193	12.8398224235421	12.7298919462523	13.2492639844526	14.1738457194874	8.47989194625232	12.2298919462523	12.4798919462523	12.5825973177859	12.2492639844526	11.9798919462523	14.2492639844526	11.2492639844526	13.9159306511193	12.9159306511193	12.7298919462523	11.9798919462523	12.4798919462523	13.7298919462523	13.7298919462523	12.4798919462523	12.7298919462523	12.7298919462523	12.2298919462523	13.4798919462523	11.9159306511193	13.4798919462523	13.7298919462523	12.7298919462523	12.9798919462523	11.2298919462523	13.7298919462523	11.9798919462523	13.4798919462523	13.7298919462523	12.7298919462523	11.2298919462523	11.7732227664641	12.7732227664641	11.7239252772172
xylose 1	540197	103	200507	7.53447382381613	4.78447382381613	6.28447382381613	8.78447382381613	9.03447382381613	6.62844280014423	5.96177613347756	5.88153819109882	5.78447382381613	5.96177613347756	12.6960238392323	5.28447382381613	7.03447382381613	9.28447382381613	6.96177613347756	8.62844280014423	2.03447382381613	10.2951094668109	0.29510946681089	10.6284428001442	8.62844280014423	7.53447382381613	6.28447382381613	5.28447382381613	9.78447382381613	9.53447382381613	7.03447382381613	5.03447382381613	7.53447382381613	9.53447382381613	9.53447382381613	7.96177613347756	9.03447382381613	7.78447382381613	5.03447382381613	8.53447382381613	4.78447382381613	10.5344738238161	7.03447382381613	10.0344738238161	8.53447382381613	9.53447382381613	7.53447382381613	3.54372533907752	9.54372533907753	8.41752229827727
fructose 1	638631	307	199188	9.18063021501547	6.93063021501547	8.18063021501547	7.93063021501547	8.43063021501547	8.67715704536551	7.01049037869884	7.73254427464164	7.43063021501547	8.67715704536551	10.2532915499798	6.43063021501547	8.43063021501547	9.18063021501547	8.67715704536551	8.34382371203218	7.68063021501547	9.6771570453655	6.34382371203218	8.67715704536551	7.34382371203218	8.18063021501547	6.43063021501547	5.18063021501547	9.43063021501547	8.18063021501547	8.93063021501547	7.93063021501547	8.43063021501547	7.93063021501547	8.68063021501547	6.34382371203218	7.68063021501547	8.18063021501547	7.18063021501547	7.43063021501547	4.68063021501547	8.43063021501547	7.43063021501547	8.68063021501547	10.4306302150155	10.6806302150155	7.68063021501547	9.08246963206628	7.08246963206628	7.8970165746551
alanine	243537	116	199651	3.01955509364051	6.01955509364051	10.5195550936405	12.2695550936405	11.7695550936405	9.9549827578341	10.9549827578341	10.5775542576101	8.2695550936405	8.62164942450075	13.7596953358853	7.26955509364051	11.7695550936405	9.5195550936405	8.28831609116742	12.2883160911674	2.51955509364051	10.9549827578341	9.62164942450075	8.28831609116742	12.2883160911674	7.51955509364051	8.0195550936405	8.0195550936405	11.0195550936405	9.0195550936405	5.76955509364051	6.51955509364051	10.0195550936405	11.2695550936405	10.0195550936405	8.28831609116742	7.51955509364051	11.5195550936405	5.26955509364051	9.0195550936405	3.5195550936405	11.7695550936405	6.51955509364051	9.0195550936405	12.0195550936405	11.2695550936405	5.26955509364051	9.14125932543122	4.47459265876456	7.73775736701993
galactinol major 2	1018547	204	211957	7.81166122995397	5.31166122995397	9.31166122995397	7.31166122995397	9.31166122995397	9.7039948187915	9.7039948187915	9.5582402440823	9.06166122995397	9.7039948187915	8.27003013440274	7.06166122995397	8.81166122995397	8.56166122995397	10.3706614854582	10.0373281521248	6.56166122995397	11.0373281521248	3.7039948187915	11.0373281521248	9.37066148545816	8.06166122995397	8.31166122995397	7.31166122995397	9.81166122995397	9.81166122995397	9.56166122995397	10.061661229954	9.81166122995397	8.81166122995397	9.31166122995397	8.37066148545816	8.06166122995397	10.811661229954	9.56166122995397	9.56166122995397	3.81166122995398	10.311661229954	7.06166122995397	9.56166122995397	7.81166122995397	9.81166122995397	6.56166122995398	9.2728563691283	6.60618970246163	8.04488682114713
glucose 2	658866	205	199199	10.1964118115456	7.19641181154565	9.44641181154565	4.19641181154565	7.19641181154565	7.6995462372799	5.6995462372799	5.69359297575184	8.19641181154565	5.36621290394657	10.6968851964563	7.19641181154565	9.44641181154565	7.94641181154565	10.6995462372799	8.6995462372799	9.44641181154565	11.0328795706132	6.03287957061323	5.6995462372799	9.36621290394657	7.44641181154565	3.94641181154565	6.44641181154565	8.69641181154565	7.44641181154565	10.4464118115456	6.69641181154565	2.69641181154565	6.94641181154565	9.69641181154565	5.36621290394657	8.19641181154565	10.1964118115456	7.44641181154565	2.44641181154565	7.44641181154565	7.69641181154565	10.1964118115456	10.4464118115456	11.1964118115456	11.1964118115456	8.69641181154565	6.83017185503655	6.83017185503655	9.5623361781143
serine	394650	204	213294	8.9995788163344	10.7495788163344	6.99957881633441	6.99957881633441	0.749578816334405	9.1790153894287	7.17901538942869	6.23509595939376	9.9995788163344	11.8456820560954	7.62200939056487	8.24957881633441	4.49957881633441	11.4995788163344	9.84568205609536	12.512348722762	3.99957881633441	13.512348722762	5.51234872276203	11.1790153894287	4.51234872276203	9.9995788163344	4.74957881633441	5.99957881633441	13.9995788163344	10.4995788163344	8.74957881633441	9.24957881633441	9.7495788163344	7.74957881633441	9.24957881633441	3.51234872276202	8.49957881633441	7.99957881633441	6.49957881633441	2.99957881633441	5.74957881633441	9.24957881633441	6.49957881633441	12.4995788163344	8.49957881633441	5.74957881633441	5.7495788163344	6.76378088416465	6.09711421749799	11.8204230323505
palmitic acid	711066	313	227993	10.2343760132921	8.4843760132921	9.2343760132921	9.4843760132921	9.4843760132921	10.1925752069273	9.19257520692731	9.49923417563081	7.2343760132921	9.52590854026064	10.068962047253	8.4843760132921	9.7343760132921	9.4843760132921	9.52590854026065	9.19257520692731	8.4843760132921	10.1925752069273	9.19257520692731	10.5259085402606	8.85924187359398	9.2343760132921	8.7343760132921	9.4843760132921	9.9843760132921	9.9843760132921	8.4843760132921	9.7343760132921	9.2343760132921	8.7343760132921	10.2343760132921	8.85924187359398	9.7343760132921	10.4843760132921	9.2343760132921	8.9843760132921	7.4843760132921	10.2343760132921	8.7343760132921	9.4843760132921	9.9843760132921	9.2343760132921	8.4843760132921	8.45910185981478	9.7924351931481	9.45325947746216
inositol myo-	725902	305	228005	13.8174405397322	10.8174405397321	12.8174405397322	13.5674405397321	12.8174405397321	13.0457643840578	12.3790977173911	12.3164664798	11.8174405397321	12.7124310507245	13.9084652163223	8.56744053973215	12.3174405397321	12.0674405397321	12.7124310507245	13.0457643840578	11.3174405397321	14.0457643840578	10.3790977173911	12.7124310507245	11.7124310507245	12.5674405397321	11.0674405397321	11.8174405397322	13.8174405397321	13.8174405397321	12.5674405397322	12.8174405397321	12.8174405397321	12.3174405397321	13.5674405397321	11.7124310507245	13.0674405397321	13.5674405397321	12.0674405397321	12.3174405397321	10.8174405397322	13.3174405397321	11.8174405397321	12.8174405397321	13.0674405397322	12.3174405397321	11.0674405397322	11.8633749594858	11.8633749594858	11.7108230022517
glutamic acid	527101	246	227977	13.3759551905602	11.1259551905602	11.6259551905602	9.62595519056022	12.8759551905602	12.9712264347692	12.6378931014359	7.75998796747852	12.3759551905602	12.9712264347692	13.8449112222511	6.37595519056022	12.1259551905602	12.3759551905602	12.3045597681025	12.3045597681025	11.8759551905602	13.9712264347692	11.3045597681025	13.6378931014359	11.9712264347692	10.6259551905602	10.8759551905602	11.8759551905602	11.3759551905602	12.1259551905602	10.1259551905602	12.1259551905602	12.1259551905602	11.3759551905602	11.8759551905602	11.3045597681025	11.1259551905602	11.3759551905602	11.1259551905602	9.62595519056022	9.87595519056022	11.3759551905602	11.3759551905602	11.6259551905602	9.62595519056022	8.62595519056022	9.87595519056022	9.57589254068207	11.2425592073487	9.53004715264443
threonine	405642	117	227959	13.1309607879674	11.1309607879674	11.1309607879674	11.1309607879674	11.8809607879674	13.3558228719495	12.0224895386162	10.8543699355482	12.8809607879674	12.0224895386162	14.0533676353119	7.63096078796737	12.8809607879674	12.3809607879674	13.0224895386162	12.3558228719495	11.1309607879674	13.0224895386162	10.6891562052828	13.6891562052828	12.3558228719495	11.1309607879674	12.1309607879674	11.3809607879674	13.1309607879674	12.3809607879674	8.13096078796737	11.8809607879674	13.1309607879674	11.3809607879674	12.1309607879674	12.0224895386162	11.8809607879674	11.6309607879674	11.8809607879674	11.6309607879674	11.8809607879674	11.1309607879674	11.6309607879674	13.1309607879674	12.6309607879674	10.8809607879674	8.38096078796737	10.1615254990314	12.1615254990314	12.1521248453403
aspartic acid	480543	232	199612	13.1633314077945	10.4133314077945	8.41333140779453	8.91333140779452	11.4133314077945	12.5188804284422	11.1855470951088	7.9455355796043	11.9133314077945	11.1855470951088	13.8699611964806	5.41333140779453	11.9133314077945	12.1633314077945	12.1855470951088	11.5188804284422	11.9133314077945	13.5188804284422	10.5188804284422	12.8522137617755	11.8522137617755	8.41333140779452	10.9133314077945	11.1633314077945	11.6633314077945	12.1633314077945	7.91333140779453	11.1633314077945	12.1633314077945	11.6633314077945	11.6633314077945	11.5188804284422	11.1633314077945	11.6633314077945	11.4133314077945	10.1633314077945	10.4133314077945	11.4133314077945	11.1633314077945	11.4133314077945	12.9133314077945	9.41333140779453	10.9133314077945	9.82334817451445	11.4900148411811	11.3655614486172
urea	328046	171	199594	10.8380324270236	10.0880324270236	9.58803242702358	8.83803242702358	9.33803242702358	10.2615919217359	9.59492525506926	8.34502822877608	9.33803242702358	9.9282585884026	10.7338653717209	8.58803242702358	8.08803242702358	9.58803242702358	9.59492525506926	9.59492525506926	8.83803242702358	11.2615919217359	9.9282585884026	10.5949252550693	9.26159192173593	9.08803242702358	9.83803242702358	9.83803242702358	10.8380324270236	10.3380324270236	5.33803242702359	11.0880324270236	10.3380324270236	10.0880324270236	11.0880324270236	9.59492525506926	10.0880324270236	10.5880324270236	10.5880324270236	9.83803242702358	7.08803242702358	11.0880324270236	9.58803242702358	10.0880324270236	10.8380324270236	8.33803242702358	9.58803242702358	9.2230582432868	9.88972490995346	9.85578464762884
lauric acid	547810	117	201826	11.0703817513418	9.57038175134183	10.5703817513418	9.82038175134183	10.3203817513418	3.85467202016758	9.85467202016758	10.1966647725681	9.57038175134183	9.85467202016758	10.9362416864199	6.82038175134182	9.82038175134183	9.32038175134183	9.18800535350092	5.85467202016759	9.32038175134183	9.85467202016758	9.52133868683425	10.5213386868342	8.85467202016758	9.57038175134183	9.32038175134183	7.57038175134183	10.3203817513418	10.3203817513418	7.32038175134183	9.57038175134183	9.32038175134183	9.57038175134183	10.3203817513418	6.18800535350092	10.3203817513418	10.8203817513418	9.82038175134183	7.32038175134183	4.82038175134183	7.82038175134183	6.07038175134183	7.32038175134183	9.57038175134183	9.07038175134183	9.07038175134183	5.3243532310101	6.65768656434343	6.5725036482882
succinic acid	370518	247	199210	8.16471627611975	5.41471627611975	7.66471627611975	8.16471627611975	8.41471627611975	8.37162710194464	8.0382937686113	6.80251256263853	8.16471627611975	8.70496043527797	9.43177694463525	6.91471627611975	6.41471627611975	7.66471627611975	8.37162710194464	7.37162710194464	7.66471627611975	10.704960435278	4.37162710194464	8.70496043527797	7.37162710194464	6.16471627611975	6.41471627611975	7.66471627611975	8.41471627611975	8.66471627611975	7.41471627611975	6.16471627611975	6.41471627611975	5.66471627611975	8.66471627611975	7.0382937686113	6.16471627611975	8.16471627611975	7.66471627611975	6.66471627611975	4.41471627611975	8.16471627611975	6.16471627611975	6.16471627611975	8.91471627611975	8.41471627611975	4.91471627611976	6.63673084034748	3.63673084034748	7.51466126621504
phosphoric acid	344674	299	199165	11.8305481874818	11.0805481874818	11.3305481874818	11.8305481874818	12.0805481874818	11.4895929553506	11.1562596220173	10.3947436179323	10.5805481874818	11.1562596220173	12.6654084849608	10.0805481874818	10.5805481874818	10.5805481874818	11.1562596220173	10.4895929553506	9.8305481874818	11.822926288684	10.822926288684	11.822926288684	10.1562596220173	10.5805481874818	9.33054818748181	9.8305481874818	11.3305481874818	11.8305481874818	9.33054818748181	10.3305481874818	10.5805481874818	10.0805481874818	11.3305481874818	10.822926288684	11.0805481874818	11.8305481874818	11.0805481874818	10.5805481874818	9.8305481874818	11.5805481874818	10.8305481874818	11.5805481874818	12.3305481874818	12.3305481874818	10.5805481874818	9.15338488201918	10.4867182153525	11.6178046279584
fumaric acid	390708	245	218753	16.5945537888714	10.5945537888714	13.8445537888714	15.0945537888714	14.8445537888714	16.6514211468456	14.6514211468456	13.925103614738	15.3445537888714	15.9847544801789	16.1756795646326	12.3445537888714	15.8445537888714	15.8445537888714	9.98475448017892	15.6514211468456	15.5945537888714	17.3180878135123	11.9847544801789	15.9847544801789	14.9847544801789	15.3445537888714	13.5945537888714	14.0945537888714	15.3445537888714	16.5945537888714	14.8445537888714	10.8445537888714	11.8445537888714	15.0945537888714	15.8445537888714	14.9847544801789	10.8445537888714	12.0945537888714	11.0945537888714	7.09455378887138	10.3445537888714	14.8445537888714	10.5945537888714	14.8445537888714	16.3445537888714	16.8445537888714	10.8445537888714	13.993706488919	5.6603731555857	16.1413172383162
citric acid	617288	273	199168	9.00199373962342	9.7519937396234	11.0019937396234	11.0019937396234	12.0019937396234	11.9416822173488	10.6083488840154	10.3592054937662	11.0019937396234	7.27501555068208	11.4473440874256	6.75199373962341	7.25199373962341	10.2519937396234	10.6083488840154	9.60834888401541	9.75199373962341	8.27501555068208	5.94168221734875	11.9416822173487	10.2750155506821	10.0019937396234	9.00199373962341	10.2519937396234	8.25199373962341	11.2519937396234	8.25199373962341	11.0019937396234	10.5019937396234	10.0019937396234	10.5019937396234	10.6083488840154	10.7519937396234	8.25199373962341	10.5019937396234	8.75199373962341	9.00199373962341	10.2519937396234	11.0019937396234	10.7519937396234	11.7519937396234	11.2519937396234	9.75199373962341	8.31277781189623	10.9794444785629	10.7276427688158
linolenic acid	779785	108	199206	9.41568432048985	6.41568432048985	7.91568432048985	8.91568432048985	8.91568432048985	9.28516932689353	6.61850266022686	9.08456784055364	6.41568432048985	6.28516932689353	9.72323711019104	6.91568432048985	8.66568432048985	7.91568432048985	6.28516932689353	8.61850266022686	7.16568432048985	9.28516932689353	5.95183599356019	9.9518359935602	8.28516932689353	7.91568432048985	7.91568432048985	8.66568432048985	9.66568432048985	9.41568432048985	6.41568432048985	6.66568432048985	8.41568432048985	8.16568432048985	9.41568432048985	5.95183599356019	8.66568432048985	9.41568432048985	6.66568432048985	7.66568432048985	5.16568432048985	6.91568432048985	4.41568432048986	7.16568432048985	6.66568432048985	4.16568432048985	3.91568432048986	8.02392368075264	9.02392368075264	8.2690764337596
levoglucosan	569799	204	199201	8.77890259589318	3.52890259589319	9.0289025958932	7.77890259589319	8.02890259589319	10.1458361760532	9.81250284271988	8.80864674167185	8.27890259589319	9.47916950938654	10.3739191848012	5.02890259589319	9.02890259589319	6.27890259589319	9.81250284271988	10.1458361760532	5.77890259589319	9.81250284271988	5.14583617605321	10.1458361760532	8.81250284271988	6.77890259589319	7.52890259589319	6.77890259589319	7.27890259589319	8.77890259589319	6.02890259589319	8.77890259589319	7.27890259589319	8.27890259589319	9.27890259589319	7.81250284271988	9.27890259589319	9.77890259589319	9.27890259589319	9.77890259589319	6.27890259589319	9.52890259589319	4.02890259589319	9.02890259589319	8.77890259589319	7.52890259589319	4.52890259589319	5.26842684737666	7.60176018071	4.89270061847104
isoleucine	358756	158	199785	8.35936839951884	5.60936839951884	6.10936839951884	7.35936839951884	8.10936839951884	8.78765544481378	8.45432211148045	5.5228187107316	8.35936839951884	5.78765544481378	10.2469744342804	3.85936839951884	6.85936839951884	7.85936839951884	8.78765544481378	8.45432211148045	7.10936839951884	9.12098877814712	7.45432211148045	9.45432211148045	5.78765544481378	4.35936839951884	6.10936839951884	6.35936839951884	8.85936839951884	8.60936839951884	5.35936839951884	8.85936839951884	8.35936839951884	7.60936839951884	8.35936839951884	5.78765544481379	8.35936839951884	6.35936839951884	8.10936839951884	7.35936839951884	7.35936839951884	4.35936839951884	7.85936839951884	8.60936839951884	8.85936839951884	6.10936839951884	5.35936839951884	5.1021636879853	5.43549702131863	5.358169087878
glycine	364262	174	227957	10.364128344008	8.86412834400799	7.114128344008	7.364128344008	7.11412834400799	10.5257927529175	9.52579275291754	8.79704216000738	9.36412834400799	10.8591260862509	11.7559956813714	6.61412834400799	8.36412834400799	9.864128344008	10.1924594195842	9.85912608625087	4.36412834400799	10.8591260862509	9.1924594195842	10.1924594195842	9.52579275291753	7.61412834400799	8.86412834400799	7.11412834400799	11.114128344008	9.614128344008	6.61412834400799	9.86412834400799	10.114128344008	9.11412834400799	7.36412834400799	9.52579275291754	9.61412834400799	9.86412834400799	9.61412834400799	6.61412834400799	6.11412834400799	7.36412834400799	6.36412834400799	9.61412834400799	10.114128344008	9.614128344008	6.61412834400799	4.84063342401392	7.17396675734725	6.29304503909312
shikimic acid	610984	204	199162	8.90921564197052	4.65921564197052	8.65921564197052	6.90921564197051	8.65921564197052	9.09015310129473	7.7568197679614	8.36997610962492	7.65921564197051	8.09015310129473	9.37176253243845	4.15921564197051	4.40921564197052	7.65921564197051	8.09015310129473	6.09015310129473	7.40921564197051	9.42348643462806	2.7568197679614	8.7568197679614	7.42348643462806	6.40921564197051	3.90921564197052	6.65921564197052	9.15921564197051	8.90921564197051	6.15921564197052	6.65921564197051	4.65921564197052	7.65921564197051	8.65921564197051	5.42348643462806	4.65921564197051	7.65921564197051	8.15921564197051	7.90921564197051	2.40921564197052	8.65921564197051	5.90921564197052	6.65921564197051	6.90921564197052	6.40921564197051	2.40921564197051	3.05459893562978	3.72126560229645	4.78880108799929
N-acetyl-D-mannosamine	733793	205	205676	9.17386745515944	4.42386745515944	8.42386745515944	6.67386745515944	8.17386745515944	9.07356759930236	8.74023426596903	7.67637966846219	7.92386745515944	8.74023426596903	9.77718599132795	4.42386745515944	6.67386745515944	8.17386745515944	8.4069009326357	8.4069009326357	7.67386745515944	9.74023426596903	4.74023426596903	9.4069009326357	7.4069009326357	6.67386745515944	5.67386745515944	6.17386745515944	8.92386745515944	8.42386745515944	6.67386745515944	6.42386745515944	7.67386745515944	7.92386745515944	8.92386745515944	5.4069009326357	8.17386745515944	9.17386745515944	7.42386745515944	7.42386745515944	5.42386745515944	8.67386745515944	6.42386745515944	7.92386745515944	8.67386745515944	8.17386745515944	6.67386745515944	7.12060021196298	7.78726687862965	7.49158900757689
phenylalanine	538016	218	217642	8.98210394388215	5.73210394388214	5.73210394388214	4.48210394388214	7.98210394388214	8.98089889614785	4.64756556281452	4.89751858763266	7.98210394388214	8.31423222948119	9.3534183379065	1.98210394388215	6.48210394388214	8.23210394388214	7.98089889614786	5.98089889614786	5.73210394388214	9.31423222948119	6.98089889614786	8.98089889614785	7.64756556281452	4.23210394388215	5.48210394388214	6.48210394388214	6.73210394388214	8.48210394388214	2.98210394388215	8.23210394388214	6.23210394388214	7.48210394388214	8.48210394388214	5.31423222948119	5.98210394388214	6.98210394388214	7.48210394388214	7.48210394388214	3.48210394388215	7.98210394388214	5.73210394388214	8.23210394388214	8.73210394388214	5.73210394388214	5.48210394388215	4.72142526271972	7.72142526271972	5.32857302902834
stearic acid	787358	117	199195	10.1829522953352	8.93295229533516	9.68295229533517	6.93295229533518	9.43295229533518	10.5070743813421	7.50707438134206	9.08729440978218	9.18295229533517	7.17374104800873	10.525648596016	6.68295229533517	7.68295229533517	8.93295229533517	9.8404077146754	9.50707438134206	6.68295229533518	6.8404077146754	10.1737410480087	10.8404077146754	9.17374104800873	7.18295229533517	8.43295229533518	8.93295229533517	9.93295229533517	6.93295229533517	8.68295229533517	9.18295229533517	8.68295229533517	6.93295229533518	9.68295229533517	8.8404077146754	9.68295229533517	9.93295229533518	9.18295229533517	8.68295229533517	3.93295229533518	7.43295229533518	8.68295229533517	8.93295229533517	9.93295229533518	8.93295229533517	8.43295229533517	8.06724504444495	9.40057837777828	5.73686201243817
glutamine	600452	156	199776	11.4400376842475	4.94003768424754	8.94003768424754	7.44003768424754	9.94003768424754	9.9823039421075	8.9823039421075	5.24507647903352	9.44003768424754	10.3156372754408	11.4609952632165	4.19003768424754	7.69003768424754	10.1900376842475	10.3156372754408	9.9823039421075	9.19003768424754	10.9823039421075	5.98230394210751	10.6489706087742	9.31563727544084	4.69003768424754	8.44003768424754	6.94003768424754	7.94003768424754	9.44003768424754	6.19003768424754	8.69003768424754	9.94003768424754	6.94003768424754	5.94003768424754	8.31563727544084	6.44003768424754	7.19003768424754	8.44003768424754	2.44003768424754	2.69003768424754	7.69003768424754	4.94003768424754	8.44003768424754	11.6900376842475	7.19003768424754	6.19003768424754	5.26169067895992	6.59502401229325	5.2710796368892
valine	309905	144	227947	8.10658035418037	7.60658035418037	10.8565803541804	7.60658035418037	11.1065803541804	11.5193337090789	7.85266704241223	6.73619052968876	8.10658035418037	10.5193337090789	11.6701256497907	8.35658035418037	11.1065803541804	10.3565803541804	10.8526670424122	10.5193337090789	5.10658035418037	11.5193337090789	6.5193337090789	11.1860003757456	10.1860003757456	9.85658035418037	7.85658035418037	8.35658035418037	11.1065803541804	10.8565803541804	7.35658035418037	8.35658035418037	8.85658035418037	10.1065803541804	8.35658035418037	6.5193337090789	8.35658035418037	8.10658035418037	7.85658035418037	5.35658035418037	4.85658035418037	10.3565803541804	5.60658035418037	8.10658035418037	8.85658035418037	5.10658035418037	2.35658035418037	10.2146904147922	4.54802374812555	6.62277342982826
malate	465999	233	200872	9.552684596535	9.552684596535	10.302684596535	9.052684596535	9.302684596535	11.6552160163187	9.98854934965207	9.84420277977657	11.552684596535	12.3218826829854	13.643759001073	5.302684596535	11.802684596535	11.552684596535	7.65521601631873	10.6552160163187	8.802684596535	13.6552160163187	10.6552160163187	12.3218826829854	10.6552160163187	10.552684596535	7.552684596535	7.802684596535	11.052684596535	9.552684596535	10.302684596535	8.302684596535	6.552684596535	8.552684596535	11.052684596535	10.9885493496521	7.802684596535	10.802684596535	8.552684596535	2.802684596535	7.802684596535	8.552684596535	6.552684596535	10.802684596535	13.052684596535	9.302684596535	7.802684596535	6.29628947765009	4.62962281098342	11.0816967790613
linoleic acid	777102	337	199240	6.49333207432719	3.24333207432719	4.24333207432719	4.99333207432719	5.74333207432719	6.52837053654551	5.86170386987885	5.78554249435665	5.24333207432719	5.52837053654551	6.98420539769887	2.99333207432719	4.99333207432719	4.74333207432719	5.19503720321218	4.52837053654551	2.74333207432719	5.86170386987885	2.19503720321218	6.86170386987885	4.86170386987885	4.74333207432719	3.99333207432719	6.24333207432719	6.49333207432719	5.99333207432719	4.24333207432719	4.99333207432719	3.99333207432719	3.24333207432719	6.49333207432719	4.19503720321218	5.24333207432719	5.49333207432719	4.49333207432719	3.49333207432719	1.74333207432719	6.24333207432719	2.99333207432719	4.74333207432719	4.49333207432719	2.99333207432719	2.74333207432719	3.19667637051586	4.53000970384919	4.1294055625574
xylonic acid	588743	292	208695	5.30914955462833	3.55914955462833	6.55914955462833	3.55914955462833	6.55914955462833	6.53284772865721	4.86618106199054	4.90388170037373	6.80914955462833	6.53284772865721	7.53679503428975	3.30914955462833	3.55914955462833	5.05914955462833	5.86618106199054	4.86618106199054	5.30914955462833	7.53284772865721	2.53284772865721	7.53284772865721	5.53284772865721	5.55914955462833	3.05914955462833	3.05914955462833	4.05914955462833	7.05914955462833	4.55914955462833	5.30914955462833	5.30914955462833	3.55914955462833	6.55914955462833	3.86618106199054	4.55914955462833	5.55914955462833	1.80914955462833	3.05914955462833	1.80914955462833	7.05914955462833	3.55914955462833	4.55914955462833	7.30914955462833	6.30914955462833	1.80914955462833	3.92051711196848	3.25385044530181	3.87935167751389
trans-sinapinic acid	788461	338	199228	7.63231306326464	5.38231306326464	7.13231306326464	5.88231306326464	8.38231306326464	7.8776329175469	5.54429958421357	5.29905910600643	5.88231306326464	7.8776329175469	9.00041190880072	4.13231306326464	6.38231306326464	6.38231306326464	7.21096625088024	5.21096625088024	1.63231306326464	6.21096625088024	6.21096625088024	8.54429958421357	5.8776329175469	4.13231306326464	6.63231306326464	5.63231306326464	8.63231306326464	6.38231306326464	3.63231306326464	5.88231306326464	4.13231306326464	3.88231306326464	7.88231306326464	6.54429958421357	5.63231306326464	6.38231306326464	5.63231306326464	3.63231306326464	2.13231306326464	5.38231306326464	3.88231306326464	3.63231306326464	6.88231306326464	8.13231306326464	3.63231306326464	4.72044239603261	5.38710906269927	5.29878450013928
hexonic acid	689431	333	199322	3.98032691121429	2.73032691121429	2.73032691121429	3.73032691121429	2.48032691121429	2.916100148838	3.58276681550467	3.05062415124506	2.23032691121429	3.24943348217133	5.48943262769603	2.23032691121429	2.48032691121429	1.48032691121428	1.916100148838	3.24943348217133	1.48032691121428	5.58276681550467	1.916100148838	5.24943348217134	1.58276681550467	1.48032691121429	1.23032691121429	2.23032691121429	3.73032691121429	3.98032691121429	1.48032691121429	2.73032691121429	2.48032691121429	2.23032691121429	3.73032691121429	1.916100148838	2.73032691121429	4.23032691121429	2.48032691121429	1.73032691121429	1.48032691121429	3.48032691121429	1.98032691121429	3.73032691121429	3.48032691121429	1.48032691121429	1.23032691121429	0.563580945326364	2.8969142786597	1.72433573278105
glyceric acid	373972	189	228009	8.43997514965021	2.18997514965021	7.93997514965021	6.43997514965021	9.18997514965021	5.74051974316555	5.40718640983221	4.69710068772337	5.43997514965021	5.40718640983221	3.77648034703296	4.18997514965021	1.68997514965021	1.93997514965021	8.07385307649888	6.07385307649888	3.93997514965021	3.40718640983221	5.07385307649888	3.07385307649888	7.40718640983221	-0.0600248503497882	6.93997514965021	4.18997514965021	2.18997514965021	-0.06002485034979	2.18997514965021	8.18997514965021	1.93997514965021	2.18997514965021	4.18997514965021	3.07385307649888	6.18997514965021	3.93997514965021	3.93997514965021	3.68997514965021	3.93997514965021	6.43997514965021	2.18997514965021	2.18997514965021	5.93997514965021	7.68997514965021	2.93997514965021	0.476166378010517	6.14283304467719	4.8461137897014
erythronic acid lactone	407645	147	200446	8.77711738876817	5.02711738876817	7.52711738876817	7.77711738876817	5.52711738876817	10.3860329582934	6.71936629162677	2.98053542624589	5.27711738876817	7.0526996249601	10.9956177992726	4.52711738876817	7.77711738876817	10.2771173887682	6.71936629162676	6.71936629162677	5.02711738876817	11.3860329582934	3.0526996249601	10.3860329582934	6.0526996249601	5.27711738876817	6.77711738876817	7.77711738876817	8.02711738876817	10.2771173887682	5.27711738876817	7.52711738876817	8.02711738876817	4.77711738876817	7.77711738876817	6.38603295829343	5.52711738876817	8.27711738876817	7.27711738876817	5.27711738876817	2.52711738876817	10.2771173887682	5.27711738876817	7.77711738876817	5.52711738876817	7.77711738876817	2.52711738876818	6.09177761046923	4.42511094380256	6.98345689339746
capric acid	451122	117	213517	9.11264548699748	6.86264548699748	8.11264548699748	4.61264548699748	8.36264548699748	6.36540702124388	5.36540702124388	8.76137566542353	5.86264548699748	8.03207368791055	8.96488305600614	4.11264548699748	8.36264548699748	4.61264548699748	8.03207368791055	6.03207368791055	6.11264548699748	8.69874035457722	8.03207368791055	9.03207368791055	7.03207368791055	6.61264548699748	4.11264548699749	6.36264548699748	7.36264548699748	8.61264548699748	7.86264548699748	6.36264548699748	6.11264548699748	6.61264548699748	8.86264548699748	5.36540702124388	8.36264548699748	8.86264548699748	6.36264548699748	5.86264548699748	3.86264548699749	8.61264548699748	4.36264548699748	8.11264548699748	6.36264548699748	7.61264548699748	7.11264548699748	3.20567896656976	6.20567896656976	8.11812029475276
ascorbic acid	673155	332	199950	5.52530174751031	3.52530174751031	1.77530174751031	4.7753017475103	4.77530174751031	6.16303360952519	3.82970027619185	2.4159448586053	3.02530174751031	4.49636694285852	6.81786420717513	3.52530174751031	1.77530174751031	2.02530174751031	2.49636694285852	4.16303360952519	2.02530174751031	7.16303360952519	2.49636694285852	4.82970027619186	2.49636694285852	2.02530174751031	3.27530174751031	3.27530174751031	5.27530174751031	5.27530174751031	2.02530174751031	3.52530174751031	3.77530174751031	2.02530174751031	3.77530174751031	4.49636694285852	3.77530174751031	5.52530174751031	2.02530174751031	2.27530174751031	2.02530174751031	5.27530174751031	2.02530174751031	3.77530174751031	4.77530174751031	5.27530174751031	2.02530174751031	0.98485980142218	3.31819313475551	2.20403538715522
ethanolamine	345242	174	218991	10.7542392001273	10.2542392001273	13.7542392001273	10.2542392001273	7.25423920012728	14.6232948309414	4.95662816427474	4.55860101012537	3.75423920012728	9.28996149760807	13.7643653613456	7.50423920012728	9.00423920012728	12.2542392001273	0.289961497608066	12.6232948309414	6.50423920012728	9.28996149760807	8.6232948309414	13.2899614976081	0.289961497608079	9.00423920012728	6.25423920012728	9.25423920012728	13.7542392001273	10.2542392001273	3.75423920012728	10.5042392001273	7.25423920012728	9.75423920012728	11.2542392001273	8.6232948309414	7.25423920012728	3.75423920012728	9.75423920012728	3.50423920012728	6.25423920012728	10.2542392001273	3.75423920012728	10.0042392001273	7.50423920012728	6.50423920012728	0.254239200127286	4.11937019021404	5.45270352354737	8.38235743589498
glucose-1-phosphate	594823	217	199178	11.6973287655585	6.19732876555846	11.4473287655585	8.69732876555846	5.69732876555846	12.0609771885834	11.3943105219167	12.5513760930105	11.1973287655585	11.7276438552501	13.023872391274	2.69732876555847	8.19732876555846	9.19732876555846	11.3943105219167	11.3943105219167	9.94732876555846	13.3943105219167	5.39431052191673	12.7276438552501	10.7276438552501	11.1973287655585	4.94732876555846	4.94732876555846	11.4473287655585	6.19732876555846	9.69732876555846	5.69732876555846	3.44732876555846	5.44732876555846	11.1973287655585	5.72764385525007	8.69732876555846	12.4473287655585	9.19732876555846	2.69732876555846	7.69732876555846	9.69732876555846	8.44732876555846	8.19732876555846	12.6973287655585	10.9473287655585	7.69732876555846	5.97483394847871	10.6415006151454	10.2021278321612
proline	364232	142	199611	10.3471341086771	9.0971341086771	11.8471341086771	12.0971341086771	2.8471341086771	10.9707895379804	13.637456204647	2.98583466832	5.8471341086771	8.30412287131371	13.7406680920964	5.0971341086771	13.3471341086771	12.5971341086771	4.97078953798038	14.3041228713137	3.09713410867711	10.637456204647	8.63745620464705	13.6374562046471	4.97078953798038	11.3471341086771	9.3471341086771	11.8471341086771	14.8471341086771	11.8471341086771	5.84713410867711	8.8471341086771	7.3471341086771	8.0971341086771	6.0971341086771	4.63745620464705	5.59713410867711	6.5971341086771	5.8471341086771	2.34713410867711	6.0971341086771	3.0971341086771	6.5971341086771	9.0971341086771	3.0971341086771	3.09713410867711	0.0971341086771034	6.2731896214856	4.93985628815227	3.15872260692243
myristic acid	634543	285	199929	5.70406377418041	5.20406377418041	6.70406377418041	3.70406377418041	4.20406377418041	7.06451727000798	5.39785060334131	5.35976852522382	2.20406377418041	7.06451727000798	7.22830114448688	3.45406377418041	6.95406377418041	2.45406377418041	5.06451727000798	4.73118393667465	2.45406377418041	5.39785060334131	6.06451727000798	7.06451727000798	2.73118393667464	5.20406377418041	5.45406377418041	3.70406377418041	5.70406377418041	5.45406377418041	2.20406377418041	5.45406377418041	3.70406377418041	5.45406377418041	5.95406377418041	2.73118393667464	6.45406377418041	6.45406377418041	4.20406377418041	2.20406377418041	1.95406377418041	5.70406377418041	3.45406377418041	5.45406377418041	4.70406377418041	3.70406377418041	4.20406377418041	1.18440153925727	1.18440153925727	4.5409010955659
beta-sitosterol	1123681	129	217814	7.47765130658218	2.22765130658218	6.72765130658218	4.97765130658218	4.22765130658218	5.4753890500142	5.14205571668086	2.63575993841071	5.97765130658218	2.4753890500142	5.211420869473	2.22765130658218	2.22765130658218	3.97765130658218	1.80872238334753	4.80872238334753	4.97765130658218	6.14205571668086	1.14205571668086	5.80872238334753	1.80872238334753	4.47765130658218	2.22765130658218	4.47765130658218	4.22765130658218	6.47765130658218	2.22765130658218	2.22765130658218	2.22765130658218	3.22765130658218	6.72765130658218	1.80872238334753	4.72765130658218	7.22765130658218	3.47765130658218	3.97765130658218	1.72765130658218	5.22765130658218	1.72765130658218	6.22765130658218	6.72765130658218	1.72765130658218	3.97765130658218	4.97131021247511	7.9713102124751	9.49481269209538
rhamnose 1	575559	117	203653	6.43167117973556	4.43167117973556	9.18167117973555	4.18167117973556	7.93167117973555	5.66143573021692	5.66143573021692	2.6008906350554	5.43167117973556	8.32810239688358	9.53014718843737	1.93167117973556	2.43167117973555	4.18167117973556	5.66143573021692	6.32810239688359	3.43167117973556	8.99476906355025	2.99476906355025	8.99476906355025	0.328102396883579	5.68167117973556	3.43167117973556	6.43167117973556	4.43167117973556	6.43167117973556	3.93167117973556	6.18167117973556	4.43167117973556	6.68167117973556	8.68167117973556	3.32810239688358	4.43167117973556	4.43167117973556	2.18167117973556	4.18167117973556	1.93167117973556	8.43167117973556	2.18167117973556	4.18167117973556	5.18167117973556	5.68167117973556	-0.0683288202644512	0.216899177572746	3.55023251090608	-0.419207490569517
putrescine	588836	174	228373	6.53799841918575	6.78799841918575	8.03799841918574	4.28799841918575	4.28799841918575	5.74305836625299	4.74305836625299	5.37124775123828	6.28799841918575	7.74305836625299	9.09546233786541	0.537998419185747	4.03799841918575	4.53799841918575	5.40972503291966	6.07639169958633	6.53799841918575	8.743058366253	2.40972503291966	7.74305836625299	8.07639169958633	6.53799841918575	4.28799841918575	4.28799841918575	6.78799841918575	5.78799841918575	6.28799841918575	4.03799841918575	4.53799841918575	2.53799841918575	6.53799841918575	2.74305836625299	4.53799841918575	8.28799841918575	4.03799841918575	3.53799841918575	2.28799841918575	6.78799841918575	2.28799841918575	5.78799841918575	9.03799841918575	6.03799841918575	0.537998419185743	0.73008136659038	3.73008136659038	7.30760619266134
tyrosine	671085	218	199781	4.46666406062178	1.96666406062177	1.96666406062177	3.96666406062177	5.71666406062177	7.59951281981952	2.93284615315286	2.62051803770828	2.21666406062177	2.93284615315285	8.39671816504816	0.466664060621774	2.21666406062178	3.96666406062177	4.93284615315286	2.93284615315286	2.21666406062177	5.59951281981952	2.59951281981952	5.26617948648619	2.93284615315286	3.71666406062177	1.96666406062177	3.71666406062177	5.71666406062177	3.46666406062177	0.466664060621775	3.96666406062177	3.96666406062177	3.96666406062177	5.71666406062177	2.93284615315285	2.21666406062177	5.71666406062177	1.96666406062178	2.21666406062177	1.96666406062177	5.71666406062177	2.21666406062177	3.96666406062177	4.96666406062177	1.96666406062177	2.21666406062177	0.957252790616447	3.95725279061645	2.68937259434284
threonic acid	497167	292	199262	6.05289438664219	-0.447105613357818	2.80289438664218	1.55289438664218	2.80289438664218	5.22607006264359	4.22607006264359	2.85958673437912	6.55289438664218	6.55940339597692	4.0226964222497	3.05289438664218	3.55289438664218	2.80289438664218	3.89273672931026	1.89273672931026	4.80289438664218	7.89273672931026	0.892736729310257	4.55940339597692	3.55940339597692	3.05289438664218	2.55289438664218	3.30289438664218	1.55289438664218	1.55289438664218	3.05289438664218	0.802894386642185	3.30289438664218	-0.447105613357818	3.05289438664218	0.892736729310257	1.55289438664218	3.80289438664218	6.05289438664218	3.30289438664218	-0.447105613357816	5.05289438664218	3.30289438664218	-0.447105613357818	7.30289438664218	6.80289438664219	1.30289438664218	1.6147982966667	4.6147982966667	5.17778911954599
oleic acid	778858	339	199610	6.04959416964178	1.54959416964178	1.29959416964178	4.29959416964178	4.04959416964178	5.26108575166264	4.92775241832931	3.80302253348505	3.29959416964178	3.59441908499598	5.49697408843798	2.04959416964178	4.29959416964178	2.54959416964178	2.26108575166264	3.59441908499598	2.54959416964178	5.92775241832931	3.92775241832931	5.92775241832931	2.92775241832931	3.29959416964178	2.54959416964178	4.04959416964178	4.79959416964178	4.79959416964178	3.04959416964178	3.04959416964178	3.04959416964178	3.04959416964178	4.29959416964178	3.59441908499598	4.29959416964178	5.29959416964178	3.04959416964178	1.54959416964178	1.79959416964178	4.29959416964178	2.54959416964178	4.29959416964178	3.54959416964178	3.54959416964178	3.29959416964178	0.995895252226364	3.99589525222637	3.4717064745264
maleic acid	365286	147	199224	9.2571742599339	6.0071742599339	5.50717425993391	6.75717425993391	6.5071742599339	11.1294661967681	0.462799530101462	0.992037369565882	6.25717425993391	8.12946619676813	12.6679068296332	3.7571742599339	9.2571742599339	9.0071742599339	7.7961328634348	4.46279953010146	3.7571742599339	12.1294661967681	7.46279953010146	11.7961328634348	0.462799530101453	6.0071742599339	1.00717425993391	3.5071742599339	6.0071742599339	8.7571742599339	3.75717425993391	6.0071742599339	6.5071742599339	1.0071742599339	7.0071742599339	3.46279953010146	3.7571742599339	1.00717425993391	6.2571742599339	1.0071742599339	1.00717425993391	3.50717425993391	6.5071742599339	3.75717425993391	10.0071742599339	6.2571742599339	1.00717425993392	1.69376065692453	5.3604273235912	4.21343281647708
galactose	647787	160	202679	12.9209496141132	3.42094961411321	8.67094961411322	9.17094961411322	9.17094961411322	12.3264462483678	7.99311291503448	10.5181219401243	10.4209496141132	11.6597795817011	12.4249530545117	7.17094961411321	8.42094961411321	6.92094961411321	4.65977958170114	8.65977958170114	3.42094961411321	4.65977958170114	6.65977958170114	12.3264462483678	3.99311291503447	6.17094961411321	5.42094961411322	8.42094961411321	9.92094961411321	8.92094961411321	6.67094961411321	8.67094961411321	9.42094961411321	8.67094961411321	8.67094961411321	4.65977958170114	9.17094961411321	9.92094961411321	6.92094961411321	6.42094961411321	3.42094961411321	12.1709496141132	3.42094961411322	6.67094961411321	10.6709496141132	9.92094961411321	2.42094961411321	4.60441036417765	7.93774369751098	3.9014865704498
beta-alanine	431950	248	227997	2.31887286182925	0.318872861829249	3.31887286182925	1.81887286182925	2.06887286182925	2.6758361543944	2.6758361543944	3.03619990935435	4.56887286182925	2.6758361543944	4.93030837196463	0.318872861829254	3.81887286182925	3.56887286182925	3.00916948772773	3.34250282106106	1.81887286182925	6.00916948772773	0.675836154394398	5.00916948772773	3.00916948772773	1.81887286182925	1.81887286182925	3.31887286182925	3.81887286182925	2.06887286182925	1.56887286182925	3.06887286182925	3.81887286182925	1.81887286182925	3.81887286182925	2.6758361543944	1.81887286182925	2.06887286182925	2.06887286182925	2.81887286182925	0.31887286182925	2.06887286182925	0.318872861829251	3.31887286182925	4.31887286182925	3.31887286182925	1.31887286182925	2.14746105552364	2.48079438885697	2.08266099471127
phytol	761377	143	199184	13.5068903966687	10.2568903966687	8.75689039666868	8.50689039666868	9.00689039666868	11.6313152310329	11.9646485643662	11.6686522597798	11.0068903966687	11.2979818976995	12.9361704428816	3.50689039666868	5.75689039666868	9.50689039666868	8.63131523103287	6.63131523103286	10.0068903966687	11.6313152310329	4.63131523103287	11.9646485643662	10.2979818976995	11.0068903966687	5.25689039666868	7.75689039666868	9.00689039666868	9.00689039666868	10.7568903966687	8.50689039666868	6.50689039666868	8.50689039666868	10.7568903966687	0.297981897699527	6.50689039666868	11.5068903966687	2.50689039666868	2.75689039666868	5.25689039666868	6.75689039666868	6.75689039666868	10.7568903966687	11.5068903966687	10.7568903966687	7.50689039666868	6.3497221313367	8.3497221313367	10.044538631192
serine	391397	204	227962	6.02938203828623	5.52938203828622	7.77938203828622	7.52938203828622	11.7793820382862	4.20275649333114	8.20275649333114	7.69160800096305	6.02938203828622	4.20275649333114	6.28278266486884	7.02938203828622	9.27938203828622	5.77938203828622	8.53608982666447	4.20275649333114	2.02938203828622	-0.130576840002194	7.53608982666448	4.53608982666447	7.8694231599978	4.27938203828622	11.7793820382862	8.02938203828622	2.77938203828622	2.27938203828622	2.02938203828622	5.77938203828622	5.77938203828622	8.27938203828622	6.02938203828622	11.8694231599978	8.52938203828622	8.77938203828622	8.52938203828622	11.0293820382862	8.52938203828622	2.77938203828622	7.77938203828622	5.77938203828622	5.77938203828622	11.5293820382862	8.27938203828623	3.72007743446687	7.05341076780021	3.50308622438381
ribose	553606	307	205473	3.69840746902248	2.19840746902248	3.44840746902248	1.44840746902248	2.94840746902248	3.25108206756755	0.251082067567554	1.74134037831807	2.19840746902248	1.91774873423422	3.59181873078348	0.198407469022476	2.69840746902248	0.698407469022475	0.251082067567549	2.25108206756755	1.19840746902248	3.25108206756755	0.251082067567548	2.91774873423422	0.917748734234217	3.19840746902248	0.198407469022481	2.69840746902248	2.94840746902248	1.19840746902248	3.19840746902248	2.94840746902248	2.69840746902248	0.698407469022478	2.19840746902248	0.251082067567551	2.69840746902248	3.69840746902248	1.19840746902248	1.94840746902248	1.44840746902248	3.19840746902248	1.19840746902248	2.19840746902248	3.44840746902248	0.198407469022479	1.19840746902248	0.121079539075201	2.1210795390752	1.68012789112909
hydroxylamine	252988	146	200931	7.50470688387806	2.50470688387806	7.00470688387807	5.00470688387806	1.50470688387806	11.0599651279054	7.05996512790545	6.69678619469726	4.75470688387806	6.72663179457212	10.1257132161479	3.75470688387806	5.50470688387806	6.75470688387806	3.39329846123878	9.3932984612388	2.00470688387806	9.39329846123878	7.39329846123878	11.0599651279054	3.72663179457212	2.50470688387806	4.00470688387806	8.25470688387806	5.25470688387806	10.7547068838781	7.25470688387806	7.75470688387806	2.25470688387806	7.00470688387806	5.50470688387806	5.39329846123878	4.50470688387806	5.25470688387806	2.25470688387806	5.00470688387806	1.50470688387806	-0.495293116121939	5.00470688387806	8.00470688387806	-0.495293116121938	2.25470688387806	-0.495293116121947	8.64909882897757	3.9824321623109	6.61297738393196
maltose 1	946798	361	204171	3.78000195558168	0.280001955581673	0.280001955581675	0.280001955581678	0.280001955581675	0.258189531007636	0.258189531007635	0.186403935421228	1.53000195558168	0.258189531007635	6.10688628847995	0.280001955581677	0.280001955581676	0.280001955581676	3.59152286434097	0.258189531007637	0.280001955581678	5.25818953100763	2.25818953100764	3.25818953100764	2.25818953100764	3.28000195558167	0.280001955581675	0.280001955581676	2.03000195558168	1.78000195558168	0.280001955581675	1.78000195558167	1.28000195558168	0.280001955581677	0.280001955581675	2.25818953100763	0.280001955581677	1.28000195558168	3.53000195558167	0.280001955581675	0.280001955581676	2.53000195558167	0.280001955581676	2.28000195558167	2.53000195558167	2.03000195558167	0.280001955581681	0.560267946129906	2.89360127946324	0.11514640976793
leucrose	887898	204	202085	5.67165976483974	3.67165976483974	5.17165976483974	5.42165976483974	6.92165976483974	7.20750555601086	5.20750555601087	5.17737598807005	4.92165976483974	7.20750555601086	7.7340027864419	1.67165976483974	5.42165976483974	2.17165976483974	4.87417222267753	5.20750555601087	1.92165976483974	5.20750555601086	3.87417222267753	7.87417222267753	2.20750555601086	3.42165976483974	2.17165976483974	5.17165976483974	6.17165976483974	3.92165976483974	3.67165976483974	4.92165976483974	3.92165976483974	1.92165976483974	7.67165976483974	2.5408388893442	3.92165976483974	4.17165976483974	3.92165976483974	1.92165976483974	1.92165976483974	6.67165976483974	3.67165976483974	1.92165976483974	5.92165976483974	0.17165976483974	1.92165976483974	2.61371671816925	2.94705005150258	5.02137413044213
pelargonic acid	399163	117	201810	8.35981521744369	7.85981521744368	9.6098152174437	7.10981521744369	5.85981521744369	10.4872480913516	7.15391475801824	10.0313849130402	5.60981521744369	7.15391475801823	10.5583190717002	5.35981521744369	8.35981521744369	6.85981521744369	3.82058142468491	9.15391475801824	3.10981521744369	10.1539147580182	6.8205814246849	10.4872480913516	3.8205814246849	7.85981521744369	3.10981521744369	7.85981521744369	8.60981521744369	10.3598152174437	7.35981521744369	7.60981521744369	5.60981521744369	5.60981521744369	8.60981521744369	6.15391475801823	5.60981521744369	8.60981521744369	7.60981521744369	5.35981521744369	3.10981521744369	8.35981521744369	5.35981521744369	7.85981521744369	7.85981521744369	5.35981521744369	0.609815217443685	6.594789000143	4.92812233347633	6.99250553190667
cis-sinapinic acid	718366	338	199283	6.03673750916745	1.78673750916745	5.28673750916744	5.53673750916745	5.78673750916744	4.99695213268444	2.33028546601777	1.39354415957044	2.03673750916744	4.33028546601777	8.01226942004742	3.53673750916745	5.28673750916744	2.03673750916745	6.33028546601777	2.33028546601777	0.0367375091674487	2.6636187993511	1.99695213268444	7.33028546601777	-0.00304786731556561	1.78673750916745	3.03673750916745	3.03673750916745	6.03673750916744	3.28673750916745	3.03673750916745	3.78673750916745	3.53673750916745	1.78673750916745	4.03673750916745	4.6636187993511	3.53673750916745	6.03673750916744	3.78673750916745	3.53673750916745	1.78673750916744	5.53673750916745	1.78673750916745	1.78673750916745	3.03673750916745	1.78673750916745	0.0367375091674451	2.37108919820942	3.37108919820942	0.0520312128721598
4-hydroxyproline	484516	140	199803	5.57068666907429	2.07068666907429	1.82068666907429	3.82068666907429	3.32068666907429	0.41491356000614	5.41491356000614	2.08897899772352	1.82068666907429	2.41491356000614	8.11446549844592	2.07068666907429	5.57068666907429	2.57068666907429	6.74824689333948	5.74824689333948	1.82068666907429	5.08158022667281	2.74824689333947	5.74824689333948	4.41491356000614	3.82068666907429	3.57068666907429	3.57068666907429	6.07068666907429	5.07068666907429	0.320686669074295	4.57068666907429	2.32068666907429	2.07068666907429	1.82068666907429	2.74824689333948	1.82068666907429	2.07068666907429	1.82068666907429	0.320686669074292	2.07068666907429	1.82068666907429	2.07068666907429	2.07068666907429	2.07068666907429	0.320686669074294	0.320686669074283	0.766185453141254	3.09951878647459	0.0126686654262462
1,2,4-benzenetriol	522741	239	205673	7.83592599517204	5.83592599517204	5.83592599517204	5.58592599517204	7.33592599517204	8.03117072479558	8.03117072479557	5.16720081154893	5.83592599517204	5.03117072479558	7.62570531417268	2.33592599517204	2.08592599517204	5.83592599517204	2.36450405812891	5.69783739146224	0.335925995172036	6.03117072479557	2.69783739146224	4.69783739146224	2.69783739146224	5.33592599517204	5.33592599517204	3.33592599517204	5.58592599517204	5.08592599517204	7.58592599517203	4.33592599517204	2.33592599517204	0.335925995172038	5.58592599517204	3.36450405812891	7.58592599517203	4.08592599517204	4.33592599517204	3.83592599517204	3.33592599517204	3.83592599517204	5.58592599517204	6.83592599517204	4.58592599517204	1.83592599517204	3.58592599517203	3.06193517557651	0.728601842243171	5.41673060210047
threitol	467314	217	202661	2.18016415567604	1.93016415567604	1.93016415567604	1.93016415567604	1.93016415567604	2.74291285043531	2.74291285043531	2.16434449551967	1.93016415567604	5.07624618376864	3.50055770758039	3.43016415567604	3.68016415567604	1.68016415567604	7.40957951710197	3.07624618376865	0.18016415567604	3.07624618376865	2.74291285043531	5.07624618376865	2.74291285043531	3.43016415567604	1.93016415567604	1.43016415567604	1.93016415567604	3.43016415567604	1.93016415567604	1.93016415567604	2.93016415567604	1.93016415567604	3.93016415567604	2.74291285043531	3.18016415567604	3.93016415567604	1.93016415567604	3.43016415567604	1.93016415567604	1.68016415567604	1.93016415567604	1.93016415567604	0.180164155676041	3.43016415567604	0.180164155676039	0.649426586283108	0.649426586283107	-0.169360642867259
benzoic acid	338043	179	211970	6.11789235665199	6.11789235665199	5.86789235665198	3.86789235665198	6.11789235665198	8.10819950803741	2.77486617470408	0.233417876084586	2.11789235665199	2.77486617470408	8.77664136287904	0.117892356651981	4.11789235665198	3.86789235665198	0.108199508037404	5.44153284137075	2.11789235665199	3.10819950803741	5.44153284137075	5.44153284137075	2.77486617470408	3.86789235665198	2.11789235665199	6.11789235665198	6.36789235665198	6.36789235665198	2.11789235665198	3.86789235665198	2.11789235665198	2.11789235665198	2.36789235665199	0.108199508037413	2.11789235665198	0.117892356651986	0.117892356651986	0.117892356651987	0.117892356651985	4.11789235665198	0.117892356651985	3.86789235665198	2.36789235665199	1.86789235665198	0.117892356651982	2.41429507498737	3.08096174165404	5.71565696749857
ornithine 4TMS	618525	142	225209	5.90216808612273	1.90216808612273	1.90216808612273	3.65216808612273	3.65216808612273	7.39992286316721	2.73325619650054	1.92013369848704	1.90216808612273	5.73325619650054	8.6757486702359	1.65216808612273	3.90216808612273	3.65216808612273	5.39992286316721	5.06658952983387	1.90216808612273	8.06658952983387	2.73325619650054	2.73325619650054	2.3999228631672	1.90216808612273	1.65216808612273	1.90216808612273	6.15216808612273	5.65216808612273	1.65216808612273	2.40216808612273	3.90216808612273	2.15216808612273	3.90216808612273	3.06658952983387	1.90216808612273	3.90216808612273	5.40216808612273	2.15216808612273	1.90216808612273	4.15216808612273	2.15216808612273	4.15216808612273	4.65216808612273	0.15216808612273	1.65216808612274	0.81898119784024	4.15231453117358	1.46963458499644
coniferin (ref Tree Physiol)	1024041	169	208669	3.85287703164081	1.10287703164081	1.10287703164081	1.10287703164081	3.85287703164081	3.74154775102169	1.74154775102169	1.95972115529254	1.35287703164081	1.74154775102169	5.34614929618972	1.60287703164081	0.102877031640811	3.10287703164081	3.07488108435502	1.74154775102169	1.35287703164081	4.74154775102169	0.0748810843550243	4.07488108435502	1.07488108435502	1.35287703164081	0.102877031640813	2.35287703164081	3.10287703164081	0.10287703164081	0.102877031640814	2.10287703164081	1.35287703164081	0.102877031640813	1.35287703164081	1.74154775102169	3.85287703164081	3.85287703164081	3.35287703164081	0.102877031640813	0.102877031640809	4.85287703164081	1.35287703164081	1.35287703164081	3.85287703164081	3.85287703164081	0.102877031640808	1.98128426241629	2.31461759574962	2.06228829116606
GABA	488961	174	205021	4.47790697845025	4.97790697845024	4.72790697845025	2.47790697845025	2.47790697845025	3.67068271808666	7.00401605142	5.24187145253886	4.72790697845025	3.67068271808666	4.41301729903779	0.227906978450251	4.97790697845025	4.72790697845025	6.33734938475333	3.33734938475333	4.22790697845025	3.67068271808666	3.33734938475333	6.67068271808666	3.67068271808666	2.47790697845025	2.47790697845025	2.47790697845025	5.22790697845025	2.47790697845025	1.97790697845025	4.22790697845025	4.97790697845025	2.47790697845025	4.22790697845025	4.00401605141999	7.22790697845024	4.97790697845025	2.47790697845025	2.47790697845025	2.47790697845025	4.72790697845025	4.72790697845025	2.47790697845025	2.72790697845025	1.97790697845025	0.227906978450252	1.0325471566618	4.69921382332846	2.96652658651367
monopalmitin-1-glyceride	901207	371	202859	4.77760929196834	2.77760929196835	2.77760929196834	1.27760929196834	2.77760929196834	3.93038103031277	2.26371436364611	2.81755677422506	1.27760929196834	1.59704769697944	4.56668812287006	1.27760929196834	1.02760929196834	1.27760929196834	1.93038103031277	1.59704769697944	1.27760929196834	1.93038103031277	1.59704769697944	1.93038103031277	0.263714363646104	1.02760929196834	1.02760929196834	1.27760929196834	2.77760929196834	1.52760929196834	1.27760929196834	1.52760929196834	0.0276092919683419	1.27760929196834	1.27760929196834	2.26371436364611	2.52760929196834	3.77760929196834	1.27760929196834	1.27760929196834	1.02760929196834	1.27760929196834	1.02760929196834	2.77760929196834	1.52760929196834	1.27760929196834	1.27760929196835	0.589401337690527	2.58940133769053	-0.226901974354983
leucine	342356	158	227958	1.81189935817935	2.06189935817935	2.06189935817935	2.06189935817935	2.06189935817935	0.173086584898344	2.83975325156501	-0.024823953982136	6.31189935817936	2.83975325156501	0.598595230015602	2.06189935817935	4.31189935817935	-0.188100641820648	2.83975325156501	0.173086584898342	1.56189935817935	0.173086584898343	2.50641991823167	6.50641991823167	6.17308658489834	2.06189935817935	5.81189935817935	2.06189935817935	4.81189935817935	2.31189935817935	-0.188100641820645	4.81189935817935	6.31189935817935	4.06189935817935	4.81189935817935	3.17308658489834	6.31189935817935	1.81189935817935	7.81189935817935	1.56189935817936	3.81189935817935	2.06189935817935	1.81189935817935	4.06189935817935	1.81189935817935	5.81189935817935	1.81189935817936	2.52322224246041	2.85655557579374	-0.423887440659205
lactobionic acid	952195	204	214401	2.08958215738177	1.83958215738178	2.83958215738178	1.58958215738178	0.589582157381777	1.97239243025703	2.30572576359037	3.69947024277509	0.589582157381776	2.30572576359037	2.82862969478463	0.589582157381775	2.08958215738178	2.08958215738178	2.30572576359037	0.6390590969237	1.83958215738178	0.639059096923702	0.639059096923699	2.6390590969237	0.639059096923698	0.589582157381776	0.589582157381777	1.83958215738178	1.83958215738178	2.08958215738178	3.83958215738178	2.08958215738178	2.08958215738178	2.08958215738178	2.08958215738178	2.30572576359037	2.08958215738178	2.33958215738178	2.08958215738178	2.08958215738178	1.83958215738178	2.08958215738178	2.08958215738178	2.33958215738178	2.33958215738178	2.08958215738178	2.33958215738178	1.20608217690965	1.20608217690965	0.147050446252001
lignoceric acid	977850	117	199247	4.20631815322663	2.20631815322664	0.456318153226636	3.45631815322663	3.70631815322663	4.45461125670261	2.45461125670261	4.58803014935432	2.20631815322663	4.45461125670261	7.15132580263213	1.95631815322663	5.45631815322663	2.20631815322663	0.454611256702617	2.78794459003595	0.456318153226634	7.45461125670261	4.45461125670261	5.12127792336928	0.454611256702615	1.95631815322663	2.20631815322663	1.95631815322663	5.70631815322663	5.20631815322663	3.20631815322663	1.95631815322663	3.95631815322663	2.20631815322663	0.456318153226634	2.78794459003595	4.95631815322663	5.45631815322663	3.45631815322663	1.95631815322663	2.20631815322663	3.95631815322663	2.20631815322663	3.70631815322663	4.45631815322663	2.20631815322663	2.20631815322664	0.962151592583373	3.29548492591671	4.48714628093289
5-aminovaleric acid	536304	174	238442	4.12840830323631	2.87840830323631	3.87840830323631	0.378408303236305	5.62840830323631	7.26243551523569	2.92910218190236	3.05147481879429	3.62840830323631	2.59576884856902	4.71404889457235	0.378408303236314	3.62840830323631	5.37840830323631	5.26243551523569	5.26243551523569	3.87840830323631	5.92910218190236	2.92910218190236	0.59576884856902	2.59576884856902	2.12840830323631	5.12840830323631	2.37840830323631	2.37840830323631	6.37840830323631	0.378408303236316	3.87840830323631	3.87840830323631	2.12840830323631	6.37840830323631	5.59576884856902	5.87840830323631	8.37840830323631	7.62840830323631	8.37840830323631	2.37840830323631	6.37840830323631	2.37840830323632	1.87840830323631	4.87840830323631	4.12840830323631	4.37840830323631	2.62428065650253	5.95761398983587	8.57544222241273
lactic acid	216442	191	199591	4.60826036232967	1.60826036232967	2.60826036232967	-0.141739637670329	2.10826036232967	3.39137426738174	1.39137426738175	-0.396537939227728	6.10826036232967	3.39137426738174	-0.724266232428322	1.10826036232967	3.10826036232967	1.85826036232967	-0.275292399284922	2.05804093404841	2.85826036232967	3.72470760071508	3.05804093404841	3.05804093404841	2.72470760071508	5.10826036232967	-0.141739637670328	4.10826036232967	3.10826036232967	2.10826036232967	-0.141739637670327	2.60826036232967	-0.141739637670328	4.35826036232967	2.35826036232967	2.72470760071508	-0.141739637670329	5.35826036232967	1.35826036232967	-0.141739637670327	-0.141739637670327	1.10826036232967	4.85826036232967	2.35826036232967	4.35826036232967	-0.14173963767033	-0.14173963767032	5.35189890544019	4.35189890544019	3.08630621572448
arachidic acid	856203	117	201822	1.94333553275137	2.19333553275139	1.94333553275138	2.19333553275138	1.94333553275138	0.514718581735871	2.51471858173587	0.267339379078015	0.443335532751385	0.51471858173588	3.78641587571807	0.443335532751377	0.443335532751376	0.443335532751378	0.514718581735873	0.514718581735868	0.443335532751379	0.514718581735873	2.8480519150692	0.51471858173587	0.514718581735872	0.443335532751377	1.94333553275138	1.94333553275138	3.69333553275138	2.19333553275138	0.443335532751382	2.19333553275138	1.94333553275138	1.94333553275138	1.94333553275138	2.51471858173587	1.94333553275138	1.94333553275138	3.44333553275138	1.94333553275138	2.19333553275138	2.19333553275138	1.94333553275138	0.44333553275138	0.443335532751378	2.19333553275138	0.443335532751383	0.914888708259	0.914888708259	4.40972879526597
cerotic acid	1032431	117	199267	6.23369757526736	3.98369757526736	2.23369757526736	3.73369757526736	3.73369757526736	4.73683666114087	0.73683666114088	2.81326509687745	2.23369757526736	2.73683666114087	3.35775748649276	0.733697575267363	3.73369757526736	2.23369757526736	2.73683666114087	2.73683666114087	2.48369757526736	8.07016999447421	2.73683666114087	5.07016999447421	2.73683666114087	0.733697575267361	2.23369757526737	2.23369757526736	3.73369757526736	2.48369757526736	1.98369757526736	2.23369757526736	4.23369757526736	2.23369757526736	2.23369757526736	4.73683666114087	3.73369757526736	3.98369757526736	1.98369757526736	2.23369757526736	2.23369757526736	2.23369757526736	2.23369757526736	2.23369757526736	2.48369757526736	2.23369757526736	2.48369757526736	1.47659510383552	1.47659510383552	4.57476010588228
asparagine	553791	116	199805	6.57617399353044	2.07617399353044	2.07617399353044	4.07617399353044	2.32617399353044	2.91306831603457	0.246401649367907	-0.159440236927909	1.82617399353044	4.91306831603458	8.97809413159912	0.0761739935304393	5.32617399353044	5.57617399353044	4.57973498270124	2.91306831603457	2.07617399353044	8.57973498270124	0.246401649367904	5.91306831603457	4.24640164936791	1.32617399353044	1.57617399353044	1.57617399353044	5.32617399353044	1.82617399353044	2.32617399353044	0.0761739935304433	4.07617399353044	1.57617399353044	0.0761739935304384	2.91306831603457	0.0761739935304395	0.0761739935304391	0.0761739935304424	0.0761739935304413	2.07617399353044	2.07617399353044	2.07617399353044	2.07617399353044	6.07617399353044	1.82617399353044	0.0761739935304431	0.362570886342414	0.362570886342415	-0.144836324660657
pentadecanoic acid	674704	132	203296	4.46582554995757	3.21582554995757	1.96582554995757	0.715825549957569	3.96582554995757	4.0837337420003	2.0837337420003	6.22030971481136	3.71582554995757	4.0837337420003	4.02441408530235	2.96582554995757	3.96582554995757	2.46582554995757	4.75040040866697	2.75040040866696	2.46582554995757	2.75040040866696	4.41706707533363	2.41706707533363	0.417067075333634	3.71582554995757	3.46582554995757	2.21582554995757	4.21582554995757	4.96582554995757	0.71582554995757	2.46582554995757	2.21582554995757	3.96582554995757	2.21582554995757	0.417067075333632	5.21582554995757	6.46582554995757	2.46582554995757	2.21582554995757	0.715825549957568	5.21582554995757	0.715825549957566	2.46582554995757	0.715825549957569	1.96582554995757	4.21582554995757	1.02189175174215	3.35522508507549	4.53736699127646
glycolic acid	229810	177	216047	3.20374885845802	3.70374885845802	3.45374885845802	1.70374885845802	1.95374885845802	6.69525744195244	5.02859077528578	1.93401724544968	1.70374885845802	4.69525744195245	3.53641431418715	1.45374885845802	-0.0462511415419828	3.20374885845802	2.36192410861911	2.69525744195245	-0.0462511415419797	7.02859077528578	2.02859077528578	4.36192410861911	3.02859077528578	3.70374885845802	1.70374885845802	3.45374885845802	-0.0462511415419802	4.95374885845802	3.70374885845802	3.45374885845802	1.95374885845802	2.20374885845802	3.70374885845802	3.69525744195245	1.70374885845802	6.20374885845802	3.70374885845802	3.45374885845802	1.45374885845802	3.70374885845802	1.70374885845802	3.20374885845802	3.70374885845802	-0.0462511415419815	-0.0462511415419833	3.94264637710504	0.275979710438372	4.90974103599158
behenic acid	919675	117	203290	2.86495868021503	2.36495868021503	0.864958680215022	2.36495868021502	2.36495868021502	2.92990069362016	2.59656736028683	0.966033603865944	2.61495868021502	0.596567360286827	4.1139840857991	0.86495868021502	3.86495868021502	2.61495868021502	2.92990069362016	2.92990069362016	2.61495868021502	4.92990069362016	2.59656736028682	4.92990069362016	2.92990069362016	0.864958680215026	2.61495868021502	0.864958680215023	2.61495868021502	0.864958680215028	0.864958680215025	0.864958680215024	0.864958680215025	2.36495868021502	0.864958680215024	0.596567360286823	0.864958680215026	2.61495868021503	0.864958680215021	0.86495868021503	2.61495868021502	2.61495868021502	2.61495868021502	2.61495868021502	4.86495868021502	2.36495868021502	0.864958680215025	1.34052287670745	1.34052287670745	4.89004421333321
cellobiotol	956355	204	200508	1.40172092235544	1.40172092235544	0.151720922355444	0.151720922355443	1.40172092235544	0.410028745443701	2.07669541211037	1.82838780770631	1.40172092235544	2.07669541211037	2.55418298501412	0.151720922355442	1.65172092235544	1.40172092235544	0.410028745443701	2.07669541211037	1.40172092235544	0.410028745443702	0.410028745443701	2.4100287454437	0.4100287454437	0.151720922355445	0.151720922355443	0.151720922355444	0.151720922355445	1.40172092235544	0.651720922355443	1.40172092235544	1.65172092235544	1.40172092235544	1.40172092235544	2.07669541211037	0.151720922355443	1.40172092235544	1.40172092235544	1.40172092235544	1.40172092235544	0.151720922355443	1.40172092235544	1.65172092235544	3.40172092235544	1.40172092235544	0.151720922355446	0.576201318574876	0.576201318574875	-0.207734182303111
arabinose	546892	217	202065	2.2607844879824	1.7607844879824	1.7607844879824	0.260784487982396	1.7607844879824	5.59670765353465	1.93004098686798	2.80228938947774	0.260784487982395	1.26337432020131	3.57692658855379	0.260784487982396	0.260784487982397	0.260784487982397	-0.0699590131320185	3.93004098686798	1.7607844879824	2.26337432020131	-0.0699590131320189	3.93004098686798	-0.0699590131320202	0.260784487982397	0.260784487982398	0.260784487982397	4.0107844879824	3.5107844879824	2.5107844879824	3.0107844879824	1.7607844879824	1.5107844879824	2.0107844879824	-0.0699590131320202	2.0107844879824	2.0107844879824	0.260784487982397	0.260784487982398	0.260784487982397	3.76078448798239	3.0107844879824	4.7607844879824	4.26078448798239	0.260784487982397	1.7607844879824	0.22646924514198	2.55980257847531	0.417671663775215
mannitol	665209	103	210512	3.9724454349744	1.97244543497439	4.47244543497439	3.2224454349744	0.222445434974396	-0.0201502465227612	-0.0201502465227617	0.251564433901026	1.7224454349744	1.97984975347724	3.9022304111186	0.222445434974394	3.72244543497439	0.222445434974396	2.6465164201439	-0.0201502465227634	0.222445434974395	1.97984975347724	3.97984975347724	2.31318308681057	-0.0201502465227628	0.222445434974395	0.222445434974396	2.2224454349744	3.2224454349744	1.4724454349744	3.22244543497439	5.4724454349744	1.7224454349744	0.222445434974396	1.4724454349744	-0.0201502465227645	1.9724454349744	0.222445434974396	0.222445434974396	0.222445434974395	0.222445434974397	1.4724454349744	0.222445434974394	0.222445434974395	0.222445434974397	1.9724454349744	1.4724454349744	0.34162339269736	2.6749567260307	0.316744159821956
cholesterol	1077630	129	199589	4.15820900997053	2.15820900997053	2.65820900997054	0.408209009970536	0.408209009970531	0.508226525666368	0.508226525666366	0.206073974505618	0.408209009970534	0.508226525666365	0.255032730316902	0.408209009970534	0.408209009970534	0.408209009970535	4.17489319233303	4.50822652566637	2.15820900997053	0.508226525666365	0.508226525666364	2.50822652566636	0.508226525666363	0.408209009970534	0.408209009970534	0.408209009970536	2.15820900997053	2.15820900997053	2.15820900997053	2.40820900997053	2.40820900997053	2.15820900997053	2.15820900997053	3.17489319233303	2.15820900997053	2.40820900997053	0.408209009970532	2.15820900997053	0.408209009970534	2.40820900997053	3.15820900997053	2.40820900997053	4.40820900997053	2.90820900997053	0.408209009970542	0.882483385415805	3.54915005208247	0.0360521542943473
fucose 1 + rhamnose 2	577861	117	205102	2.51225470602451	2.51225470602451	0.51225470602451	0.51225470602451	2.26225470602451	2.73122749884597	2.73122749884597	6.82084363262536	4.26225470602451	5.0645608321793	5.30359728515797	0.512254706024509	4.76225470602451	2.26225470602451	2.73122749884597	3.0645608321793	2.01225470602451	5.73122749884597	0.0645608321793012	0.0645608321792994	3.0645608321793	6.76225470602451	0.512254706024508	0.51225470602451	5.01225470602451	2.51225470602451	4.01225470602451	4.76225470602451	0.512254706024515	4.26225470602451	0.512254706024512	0.0645608321793003	0.512254706024513	5.01225470602451	0.512254706024515	0.512254706024512	0.512254706024514	2.51225470602451	2.26225470602451	4.26225470602451	5.76225470602451	2.26225470602451	2.2622547060245	0.545168916773338	0.545168916773338	2.61844544252005
oxoproline	489576	156	228006	0.189437626690988	0.189437626690988	0.189437626690986	3.18943762669099	0.189437626690989	0.40276851746857	0.402768517468569	0.342467705828815	3.18943762669099	0.402768517468569	0.738979081564105	2.68943762669099	0.189437626690987	0.189437626690987	0.40276851746857	0.402768517468569	6.43943762669099	5.7361018508019	0.402768517468568	0.40276851746857	0.40276851746857	2.93943762669099	0.189437626690989	0.189437626690987	0.189437626690986	0.189437626690984	2.93943762669099	0.189437626690986	0.189437626690987	0.189437626690986	0.189437626690986	5.06943518413524	3.68943762669099	7.68943762669097	3.93943762669098	0.189437626690986	5.93943762669098	0.189437626690986	3.43943762669099	3.43943762669098	3.43943762669098	4.18943762669098	0.189437626690985	0.162699298680481	0.16269929868048	4.84981498478608
talose	655071	160	203596	-0.357111557655391	2.14288844234461	-0.357111557655392	4.39288844234461	1.89288844234461	3.5308480084053	3.19751467507196	2.54273261413481	-0.357111557655391	3.5308480084053	-0.17540595087906	1.64288844234461	-0.357111557655389	2.14288844234461	2.86418134173863	3.5308480084053	-0.357111557655388	0.197514675071964	0.197514675071963	3.5308480084053	0.197514675071963	1.89288844234461	3.14288844234461	1.39288844234461	2.14288844234461	1.39288844234461	-0.35711155765539	1.14288844234461	6.14288844234461	1.39288844234461	0.14288844234461	4.86418134173863	1.64288844234461	-0.35711155765539	4.14288844234461	6.3928884423446	-0.357111557655391	1.64288844234461	1.64288844234461	-0.357111557655391	-0.357111557655391	-0.35711155765539	-0.357111557655392	2.50496989878415	-0.161696767882518	-0.673663418612486
2-palmitoleic acid	709815	311	202665	2.35929146530079	2.35929146530079	0.109291465300791	1.10929146530079	1.35929146530079	1.54210696074591	0.208773627412576	-0.0869416854487055	1.35929146530079	0.208773627412574	-0.0358350176557802	0.109291465300794	1.35929146530079	2.60929146530079	1.87544029407924	1.54210696074591	1.35929146530079	1.20877362741257	1.54210696074591	0.208773627412573	0.208773627412574	1.10929146530079	0.109291465300792	0.109291465300792	2.60929146530079	0.109291465300792	1.35929146530079	1.35929146530079	0.85929146530079	1.35929146530079	0.109291465300792	1.87544029407924	2.60929146530079	1.35929146530079	1.10929146530079	0.109291465300793	1.10929146530079	4.10929146530079	1.35929146530079	2.35929146530079	1.85929146530079	1.10929146530079	0.109291465300794	0.378385592917482	0.378385592917483	0.936948326321815
heptadecanoic acid	750645	117	200398	3.6152350292677	0.365235029267696	1.8652350292677	1.8652350292677	3.3652350292677	2.62059242177516	0.620592421775162	1.84578730048473	2.1152350292677	2.62059242177516	2.96909952485444	0.3652350292677	2.1152350292677	2.1152350292677	2.95392575510849	2.62059242177516	2.1152350292677	4.95392575510849	2.95392575510849	4.95392575510849	2.62059242177516	1.8652350292677	1.8652350292677	1.8652350292677	1.8652350292677	1.8652350292677	0.365235029267701	2.1152350292677	2.1152350292677	1.8652350292677	2.1152350292677	2.95392575510849	3.3652350292677	4.1152350292677	3.8652350292677	2.1152350292677	1.8652350292677	2.1152350292677	2.1152350292677	2.1152350292677	4.1152350292677	1.8652350292677	2.11523502926771	1.12817277756247	3.79483944422914	1.86638761724844
erythritol	471274	205	200514	1.85565603267603	0.355656032676035	2.60565603267604	1.60565603267603	1.85565603267603	3.69582394231432	0.0291572756476559	2.70238758427115	0.355656032676033	0.0291572756476577	4.38600522452614	0.355656032676031	0.355656032676031	0.35565603267603	0.029157275647659	2.36249060898099	1.85565603267603	7.02915727564766	0.0291572756476581	2.02915727564766	0.0291572756476568	1.85565603267603	1.60565603267603	2.10565603267603	3.60565603267603	3.10565603267603	0.355656032676031	1.60565603267603	1.60565603267603	1.60565603267603	2.10565603267603	0.0291572756476572	0.355656032676035	2.10565603267603	1.60565603267603	0.355656032676033	0.355656032676032	3.10565603267603	1.35565603267603	2.85565603267603	4.35565603267603	0.355656032676033	0.355656032676033	0.246028502864939	2.57936183619827	3.44505076792039
citrulline	622791	157	202827	0.237621136547192	0.237621136547183	1.73762113654718	2.98762113654718	1.98762113654718	2.2172110121536	0.217211012153609	0.31764820587783	0.237621136547183	0.217211012153605	3.32704655395278	0.237621136547181	0.237621136547185	0.237621136547183	0.217211012153604	1.88387767882027	0.237621136547185	2.2172110121536	0.217211012153603	2.21721101215361	0.217211012153606	0.237621136547184	1.73762113654718	0.237621136547184	0.237621136547185	1.48762113654718	0.237621136547185	0.237621136547184	1.98762113654718	0.237621136547185	0.237621136547184	2.2172110121536	0.237621136547182	0.237621136547185	0.237621136547184	0.237621136547184	1.73762113654718	1.73762113654718	1.73762113654718	1.98762113654718	1.73762113654718	0.237621136547183	0.237621136547182	0.316008158247991	0.316008158247991	0.0996171699093085
pyrrole-2-carboxylic acid	394389	240	223176	4.1848430577584	3.43484305775841	3.4348430577584	1.68484305775841	1.93484305775841	0.314849855133943	2.31484985513394	2.25234983504714	0.184843057758406	4.98151652180061	3.48111341975481	3.68484305775841	3.68484305775841	4.43484305775841	4.98151652180061	5.64818318846728	0.184843057758408	0.314849855133941	2.98151652180061	2.31484985513394	5.31484985513395	3.68484305775841	5.68484305775841	1.93484305775841	8.1848430577584	4.18484305775841	1.43484305775841	1.6848430577584	4.1848430577584	1.93484305775841	2.18484305775841	2.31484985513394	3.68484305775841	4.18484305775841	3.93484305775841	1.68484305775841	4.18484305775841	1.43484305775841	0.184843057758405	2.93484305775841	0.184843057758406	0.184843057758409	0.184843057758411	0.57389831897528	0.57389831897528	2.9316075552106
lyxitol	575571	217	199230	2.44014981055171	3.94014981055171	3.19014981055171	0.440149810551711	0.440149810551712	2.04600415066796	0.0460041506679623	3.1624346698431	0.440149810551711	0.0460041506679534	3.93235860966317	0.440149810551711	0.440149810551712	0.440149810551713	0.0460041506679585	2.37933748400129	0.440149810551713	0.0460041506679565	2.04600415066796	4.37933748400129	0.0460041506679567	0.440149810551714	0.440149810551714	0.440149810551711	1.94014981055171	5.19014981055171	5.44014981055171	4.69014981055171	0.440149810551713	2.19014981055171	3.94014981055171	0.0460041506679576	0.440149810551714	0.440149810551712	0.440149810551713	0.440149810551714	0.440149810551711	0.440149810551714	0.440149810551713	0.440149810551712	2.69014981055171	0.440149810551713	0.440149810551707	0.34463149162813	0.34463149162813	2.20752893006766
1-hexadecanol	679338	299	213408	1.75794684045702	2.50794684045703	4.75794684045703	0.507946840457025	4.00794684045702	3.05322844945849	4.38656178279182	1.10335417191107	3.75794684045702	2.38656178279182	2.21898025114029	0.507946840457025	2.00794684045702	2.00794684045702	0.0532284494584854	2.71989511612515	2.00794684045703	3.05322844945848	2.71989511612515	4.71989511612515	1.71989511612515	2.25794684045703	2.25794684045703	0.507946840457025	2.75794684045703	2.50794684045703	2.00794684045703	3.50794684045702	2.50794684045703	3.75794684045702	2.75794684045703	0.0532284494584849	0.507946840457025	2.50794684045703	0.507946840457028	0.507946840457028	0.507946840457027	0.507946840457027	2.25794684045703	0.507946840457027	0.507946840457027	0.507946840457025	4.75794684045702	0.251170735974326	3.25117073597433	0.624034004484215
244505	911006	361	244505	12.9979347967568	9.49793479675679	11.9979347967568	11.4979347967568	11.9979347967568	12.5714774185511	12.2381440852178	11.6043613034612	11.4979347967568	12.5714774185511	13.2678884895049	9.74793479675679	11.7479347967568	11.7479347967568	12.5714774185511	12.5714774185511	10.7479347967568	8.90481075188447	10.5714774185511	13.5714774185511	11.5714774185511	8.99793479675679	10.4979347967568	11.4979347967568	12.4979347967568	11.9979347967568	8.74793479675679	11.9979347967568	11.4979347967568	11.2479347967568	12.2479347967568	10.9048107518845	11.9979347967568	12.4979347967568	11.2479347967568	11.7479347967568	9.74793479675679	12.4979347967568	10.7479347967568	11.7479347967568	12.9979347967568	11.9979347967568	10.4979347967568	11.0567981545569	11.7234648212236	11.0924356437912
245706	1043269	204	245706	10.7700936750871	8.52009367508713	9.52009367508713	10.0200936750871	9.52009367508713	9.32012131453376	9.32012131453376	9.85090891230324	9.52009367508713	10.3201213145338	12.2163579900812	8.52009367508713	10.5200936750871	10.0200936750871	10.9867879812004	10.9867879812004	8.02009367508713	10.6534546478671	7.98678798120043	11.3201213145338	9.6534546478671	9.77009367508713	8.77009367508713	7.02009367508713	11.2700936750871	9.77009367508713	9.77009367508713	10.2700936750871	8.02009367508713	9.02009367508713	10.5200936750871	8.98678798120043	10.0200936750871	10.5200936750871	8.77009367508713	10.0200936750871	4.52009367508713	9.27009367508713	6.27009367508713	8.52009367508713	11.2700936750871	10.5200936750871	6.52009367508713	8.8693408879291	10.2026742212624	9.70667025224908
200392	722075	204	200392	9.54190993886134	7.04190993886135	9.29190993886135	9.54190993886135	9.79190993886135	10.4489966447696	9.78232997810293	9.388556252527	9.04190993886135	9.78232997810293	10.6725094682222	7.54190993886135	9.29190993886135	8.79190993886135	9.4489966447696	9.4489966447696	4.04190993886135	9.78232997810293	8.4489966447696	10.7823299781029	8.4489966447696	9.04190993886135	8.54190993886135	9.29190993886135	10.2919099388613	9.79190993886135	7.04190993886135	9.29190993886135	9.29190993886135	8.54190993886135	10.2919099388613	8.4489966447696	8.04190993886135	10.0419099388613	9.04190993886135	7.29190993886135	4.54190993886135	10.0419099388613	6.79190993886135	7.54190993886135	7.29190993886135	7.79190993886135	7.54190993886135	8.38987025110325	9.38987025110325	8.6068832737122
244467	1013237	204	244467	10.8470664388438	5.34706643884384	9.59706643884385	8.59706643884385	9.34706643884385	10.3073572315335	9.30735723153353	9.0714534017165	6.09706643884385	8.30735723153353	11.3740830721874	4.59706643884385	7.34706643884385	6.84706643884385	8.9740238982002	6.9740238982002	6.59706643884385	10.9740238982002	6.64069056486687	10.3073572315335	8.64069056486687	4.84706643884385	6.09706643884385	7.34706643884385	8.59706643884385	9.34706643884385	7.34706643884385	9.59706643884384	7.84706643884385	10.3470664388438	11.3470664388438	8.64069056486687	10.3470664388438	10.3470664388438	9.59706643884384	9.09706643884384	4.84706643884385	9.59706643884384	7.34706643884385	7.59706643884385	10.5970664388438	9.59706643884384	8.34706643884385	10.8540571018671	6.85405710186708	8.15539802025826
243731	671221	244	243731	9.8074310217296	5.0574310217296	9.0574310217296	8.5574310217296	9.0574310217296	8.87853823867836	9.2118715720117	8.24564446756582	8.5574310217296	9.2118715720117	10.5714120159071	4.30743102172961	7.8074310217296	8.8074310217296	8.87853823867837	8.2118715720117	7.5574310217296	10.2118715720117	3.54520490534504	9.2118715720117	7.54520490534503	6.8074310217296	7.5574310217296	6.8074310217296	9.0574310217296	9.0574310217296	6.8074310217296	8.3074310217296	8.3074310217296	8.0574310217296	9.3074310217296	5.2118715720117	8.8074310217296	9.5574310217296	8.0574310217296	7.0574310217296	5.8074310217296	9.8074310217296	6.5574310217296	9.0574310217296	9.3074310217296	8.0574310217296	7.8074310217296	5.57417159037978	8.57417159037978	8.1980364569611
231650	558952	295	231650	7.23255834938006	4.23255834938007	6.48255834938007	5.98255834938007	5.73255834938007	7.99397432465884	5.6606409913255	7.65018866227943	5.48255834938007	5.99397432465884	7.50112778164725	4.23255834938007	6.48255834938007	4.73255834938007	5.6606409913255	6.6606409913255	5.23255834938007	4.32730765799217	7.32730765799217	8.32730765799217	3.6606409913255	5.73255834938007	4.73255834938007	6.48255834938007	5.98255834938007	6.98255834938007	3.48255834938007	6.98255834938007	6.48255834938007	5.98255834938007	7.48255834938007	6.32730765799217	6.98255834938007	7.73255834938007	4.98255834938007	5.48255834938007	4.23255834938007	8.23255834938007	4.23255834938007	7.73255834938007	5.23255834938007	6.48255834938007	3.98255834938007	4.96996693606743	7.30330026940076	8.98277014118126
218683	516619	217	218683	8.38111006613135	6.88111006613135	10.1311100661314	9.38111006613135	7.38111006613135	11.0771609194993	10.4104942528326	7.52289971121808	9.63111006613135	10.7438275861659	11.1378708138133	4.13111006613135	10.3811100661314	9.38111006613135	8.07716091949927	11.0771609194993	6.38111006613135	10.4104942528326	6.07716091949927	11.4104942528326	9.74382758616593	10.1311100661314	8.38111006613135	7.88111006613135	10.1311100661314	9.88111006613135	7.38111006613135	7.88111006613135	9.63111006613135	9.38111006613135	8.13111006613135	7.74382758616593	8.38111006613135	10.8811100661314	10.3811100661313	10.6311100661313	5.63111006613135	11.1311100661314	7.13111006613135	8.63111006613135	9.38111006613135	3.88111006613135	6.38111006613136	8.82672713179886	8.82672713179886	2.43098583534252
245705	754466	204	245705	10.1105226014309	4.61052260143087	8.61052260143087	6.86052260143087	7.86052260143087	8.96256229617568	6.96256229617568	6.10853478654222	7.86052260143087	8.96256229617568	10.3856004212151	4.11052260143087	6.36052260143087	6.61052260143087	8.96256229617568	8.29589562950901	2.61052260143087	6.96256229617568	5.96256229617568	10.6292289628423	7.96256229617568	4.61052260143087	5.86052260143087	6.61052260143087	9.11052260143087	8.61052260143087	4.86052260143087	6.36052260143087	6.61052260143087	7.86052260143087	8.36052260143087	5.29589562950901	6.11052260143087	7.61052260143087	5.86052260143087	4.11052260143087	3.86052260143087	9.61052260143087	5.86052260143087	6.11052260143087	9.61052260143087	8.86052260143087	1.61052260143088	5.18619215060676	8.18619215060676	5.18480117239881
200531	1115446	217	200531	10.9591617115133	5.95916171151335	4.95916171151335	5.45916171151335	6.45916171151335	6.12627318043745	5.12627318043745	8.9964606486872	5.45916171151335	5.12627318043745	11.2657773206603	7.20916171151335	7.45916171151335	3.95916171151335	9.12627318043745	6.12627318043745	7.95916171151335	10.1262731804374	2.12627318043745	9.79293984710412	8.45960651377078	6.45916171151335	8.20916171151335	8.95916171151335	6.95916171151335	8.95916171151335	6.45916171151335	7.70916171151335	5.95916171151335	9.20916171151335	11.4591617115133	8.79293984710412	6.45916171151335	9.95916171151335	5.95916171151335	9.20916171151335	5.95916171151335	8.70916171151335	8.45916171151335	5.70916171151335	11.7091617115133	10.2091617115133	7.95916171151335	10.2279705820151	8.22797058201506	6.15260910158035
218687	704657	93	218687	6.64368982210915	3.89368982210915	2.89368982210914	6.14368982210914	7.14368982210915	7.5454721646808	5.5454721646808	8.36095195955363	6.14368982210915	7.21213883134746	8.57225654213336	2.14368982210915	6.89368982210914	4.14368982210915	4.21213883134747	5.5454721646808	3.89368982210914	5.5454721646808	4.5454721646808	8.87880549801413	4.5454721646808	5.64368982210914	4.64368982210914	5.89368982210914	6.64368982210914	8.14368982210914	3.89368982210914	5.89368982210914	4.89368982210914	4.64368982210914	8.14368982210914	5.21213883134747	6.14368982210914	6.39368982210914	4.14368982210914	4.14368982210914	4.39368982210914	4.39368982210914	4.14368982210914	5.39368982210914	4.39368982210914	3.64368982210914	1.89368982210915	3.35555423273742	5.02222089940408	5.64611426479806
227307	597802	397	227307	9.16017958863198	6.16017958863198	8.66017958863198	6.16017958863198	8.91017958863198	9.28628496562921	8.95295163229588	8.86849831099646	7.91017958863198	8.61961829896254	9.41181573767455	2.16017958863198	8.16017958863198	8.16017958863198	8.95295163229587	8.28628496562921	7.66017958863198	9.28628496562921	5.28628496562921	8.95295163229588	8.28628496562921	8.41017958863198	7.91017958863198	6.41017958863198	9.41017958863198	9.66017958863198	8.16017958863198	8.66017958863198	8.41017958863198	8.41017958863198	9.16017958863198	7.95295163229587	8.91017958863198	9.66017958863198	8.66017958863198	8.66017958863198	7.41017958863198	9.66017958863198	7.91017958863198	8.91017958863198	9.41017958863198	8.16017958863198	8.41017958863198	7.89198059202214	8.89198059202214	8.92728781921343
250380	640030	275	250380	7.71471462026817	3.96471462026817	5.46471462026817	5.71471462026817	7.21471462026817	7.25947662374238	6.59280995707572	5.12041991278203	5.46471462026817	7.25947662374238	8.64041556425029	3.96471462026817	3.46471462026817	5.71471462026817	5.25947662374238	4.92614329040905	5.46471462026817	8.25947662374238	2.59280995707571	8.25947662374238	4.25947662374238	5.71471462026817	4.71471462026817	5.46471462026817	5.96471462026817	7.71471462026817	5.21471462026817	3.96471462026817	5.71471462026817	3.71471462026817	7.71471462026817	4.59280995707571	5.21471462026817	6.21471462026817	4.96471462026817	2.21471462026817	2.21471462026817	7.71471462026817	4.21471462026817	5.21471462026817	6.46471462026817	4.21471462026817	2.21471462026817	0.785485741266413	3.78548574126641	6.69347620328184
245734	561043	307	245734	6.2839258312637	3.2839258312637	5.7839258312637	4.5339258312637	4.7839258312637	7.08580764370434	6.08580764370434	4.22852615515386	2.2839258312637	6.08580764370434	6.9036490357599	1.2839258312637	4.0339258312637	2.5339258312637	5.75247431037101	4.75247431037101	2.2839258312637	5.75247431037101	2.41914097703767	6.75247431037101	5.08580764370434	4.5339258312637	3.2839258312637	5.0339258312637	5.2839258312637	6.7839258312637	2.7839258312637	5.0339258312637	3.0339258312637	5.5339258312637	6.2839258312637	2.41914097703767	3.5339258312637	5.2839258312637	3.5339258312637	4.0339258312637	1.53392583126369	7.2839258312637	2.7839258312637	6.0339258312637	4.0339258312637	3.0339258312637	0.0339258312636979	1.861942728216	2.861942728216	3.62609346464726
249078	661317	244	249078	8.34653200750624	4.34653200750624	7.59653200750624	5.59653200750625	7.09653200750624	7.92583632906228	6.92583632906228	7.29625500868902	6.84653200750624	7.59250299572895	8.64007299161447	3.34653200750625	5.34653200750624	6.59653200750624	6.92583632906228	6.92583632906228	3.59653200750625	8.59250299572895	4.59250299572895	7.92583632906228	6.59250299572895	6.09653200750624	4.84653200750625	5.84653200750624	7.84653200750624	7.84653200750624	5.59653200750624	7.09653200750624	5.59653200750624	6.34653200750624	8.34653200750624	4.92583632906228	6.34653200750624	8.09653200750624	5.59653200750624	7.59653200750624	4.59653200750625	6.84653200750624	5.34653200750624	7.59653200750624	7.59653200750624	4.84653200750624	4.09653200750625	4.62783034466096	6.9611636779943	6.86953968094604
218699	635893	217	218699	10.6238939068644	5.62389390686443	8.87389390686443	9.87389390686443	9.87389390686443	10.8050094156472	9.47167608231385	7.33483018473504	8.87389390686443	10.8050094156472	9.9619715868445	7.37389390686443	9.62389390686442	7.87389390686443	10.8050094156472	6.47167608231385	6.12389390686443	6.80500941564718	8.1383427489805	9.47167608231385	9.1383427489805	6.62389390686443	7.37389390686443	7.87389390686443	10.6238939068644	9.37389390686443	7.62389390686443	9.37389390686442	9.62389390686442	9.12389390686442	9.37389390686443	7.47167608231385	9.12389390686443	9.12389390686442	8.37389390686443	8.62389390686443	6.12389390686443	9.62389390686442	6.12389390686443	9.87389390686443	11.8738939068644	7.87389390686443	6.12389390686443	10.3288869002368	8.6622202335701	5.36018246017205
200429	438443	174	200429	7.25899712196227	8.50899712196227	6.50899712196227	5.00899712196227	6.75899712196227	9.46916393887826	8.46916393887826	3.13170284702369	6.75899712196227	3.13583060554492	9.8833059349284	4.75899712196227	4.75899712196227	4.50899712196227	7.80249727221159	6.46916393887826	4.50899712196227	6.80249727221159	8.13583060554492	8.46916393887826	7.80249727221159	4.50899712196227	4.25899712196227	6.50899712196227	7.50899712196227	6.50899712196227	0.508997121962276	6.50899712196227	6.50899712196227	4.50899712196227	8.75899712196227	3.46916393887826	6.25899712196227	4.75899712196227	8.00899712196227	6.00899712196227	6.00899712196227	4.75899712196227	4.75899712196227	6.25899712196227	6.50899712196227	4.25899712196227	5.50899712196227	0.892289478209031	5.89228947820903	5.5428322237381
244927	717393	140	244927	11.1772925003128	5.67729250031283	10.4272925003128	9.67729250031283	10.1772925003128	10.0975667575429	9.4309000908762	10.3416288004152	10.1772925003128	9.76423342420954	11.3042083363114	5.92729250031283	7.67729250031283	10.4272925003128	9.76423342420954	7.76423342420954	6.92729250031283	13.0975667575429	6.09756675754288	11.4309000908762	9.09756675754288	7.67729250031283	8.17729250031283	9.17729250031283	10.6772925003128	9.42729250031283	8.17729250031283	7.42729250031283	7.42729250031283	7.42729250031283	9.67729250031283	7.43090009087621	8.42729250031283	10.9272925003128	9.42729250031283	9.67729250031283	6.92729250031283	10.9272925003128	7.17729250031283	10.6772925003128	5.67729250031283	9.92729250031283	4.92729250031283	9.13115120041904	7.46448453375237	8.47215657620757
200427	452933	154	200427	4.57397288469677	2.82397288469677	2.82397288469677	2.82397288469677	1.57397288469677	3.84930901732754	4.84930901732755	2.79822813400828	5.57397288469677	4.51597568399421	7.8233599576102	3.82397288469677	2.82397288469677	4.57397288469677	5.18264235066088	6.84930901732754	4.57397288469677	7.18264235066088	3.84930901732754	5.18264235066088	6.18264235066088	4.82397288469677	4.07397288469677	2.82397288469677	5.82397288469677	4.07397288469677	2.32397288469677	2.82397288469677	4.82397288469677	4.57397288469677	5.57397288469677	3.84930901732754	2.82397288469677	5.82397288469677	4.07397288469677	3.57397288469677	3.57397288469677	3.82397288469677	3.57397288469677	5.07397288469677	1.82397288469677	1.32397288469677	4.82397288469677	1.39903289184977	3.39903289184977	2.58265482893481
262145	346584	198	262145	2.59634973807154	5.09634973807153	5.59634973807153	5.09634973807153	7.34634973807152	3.31705288880775	5.65038622214108	5.58430121351563	9.34634973807153	3.65038622214108	6.15933167734202	2.84634973807153	7.59634973807153	2.84634973807153	7.65038622214109	3.98371955547442	8.59634973807153	3.65038622214108	6.31705288880775	4.65038622214108	7.65038622214109	7.09634973807153	10.8463497380715	5.34634973807153	-0.153650261928471	6.09634973807153	2.59634973807153	5.34634973807153	5.09634973807153	4.34634973807153	5.34634973807153	3.65038622214108	5.59634973807153	4.59634973807153	5.84634973807153	5.59634973807153	6.34634973807153	2.84634973807153	5.84634973807153	3.09634973807153	5.59634973807153	8.34634973807153	10.8463497380715	1.00596475467511	8.67263142134178	7.47808009528762
200595	744255	319	200595	5.58292141055917	1.83292141055918	3.33292141055917	4.83292141055917	3.83292141055917	6.63782885858657	3.9711621919199	4.055055765518	1.83292141055917	4.63782885858657	6.8734841150385	3.33292141055917	3.83292141055917	3.83292141055917	4.30449552525324	4.9711621919199	1.58292141055917	2.30449552525324	1.9711621919199	1.9711621919199	0.304495525253233	3.33292141055917	1.58292141055917	3.08292141055917	5.33292141055917	4.83292141055917	3.58292141055917	3.58292141055917	5.33292141055917	3.83292141055917	3.58292141055917	2.63782885858657	3.83292141055917	5.33292141055917	2.08292141055917	2.08292141055918	1.83292141055917	5.33292141055917	2.08292141055918	3.83292141055917	6.58292141055917	5.58292141055917	1.83292141055918	3.16606799597313	3.49940132930647	0.139399688825661
252454	565123	129	252454	6.33391003779324	2.58391003779324	5.83391003779324	4.33391003779324	4.08391003779324	5.71759601511283	3.05092934844616	5.30776482603742	5.58391003779324	6.05092934844616	8.8702211861389	2.08391003779324	6.33391003779324	5.83391003779324	5.71759601511283	6.3842626817795	2.33391003779324	8.38426268177949	0.38426268177949	8.3842626817795	3.05092934844616	6.33391003779324	2.08391003779324	5.58391003779324	6.33391003779324	5.83391003779324	3.83391003779324	4.08391003779324	4.58391003779324	2.33391003779324	2.33391003779324	3.05092934844616	6.33391003779324	7.08391003779324	4.83391003779324	4.33391003779324	2.83391003779324	8.08391003779324	2.58391003779324	4.58391003779324	4.83391003779324	3.83391003779324	0.333910037793247	0.915995274744553	3.58266194141122	0.0609507019448214
264024	734488	295	264024	6.65023237466514	5.15023237466513	5.40023237466514	5.90023237466514	2.90023237466514	2.80619759395683	2.47286426062349	6.98464340886881	4.65023237466513	5.80619759395683	6.38579675490818	3.15023237466513	5.90023237466513	2.15023237466514	5.13953092729016	5.47286426062349	1.90023237466514	4.80619759395682	2.80619759395682	2.80619759395682	3.47286426062349	4.15023237466513	3.90023237466514	4.40023237466513	5.90023237466513	5.90023237466513	2.90023237466513	6.40023237466513	4.90023237466513	4.40023237466513	6.90023237466513	4.80619759395682	5.15023237466513	6.90023237466513	2.15023237466514	2.40023237466514	2.40023237466514	7.40023237466513	4.15023237466514	6.90023237466513	3.65023237466513	4.15023237466513	0.400232374665136	2.41597625690488	6.41597625690488	6.39411223893002
220103	493492	98	220103	13.2776081286802	10.7776081286802	8.52760812868021	9.52760812868021	13.0276081286802	12.7872457787487	7.78724577874875	11.3862553978491	11.7776081286802	11.7872457787487	13.7050355075363	9.27760812868021	11.5276081286802	11.7776081286802	12.1205791120821	8.78724577874875	12.5276081286802	13.4539124454154	8.12057911208208	12.7872457787487	11.7872457787487	11.0276081286802	11.2776081286802	11.2776081286802	12.2776081286802	12.7776081286802	7.77760812868022	8.52760812868021	11.7776081286802	11.5276081286802	11.7776081286802	12.1205791120821	3.52760812868022	9.77760812868021	12.2776081286802	11.2776081286802	11.0276081286802	9.77760812868021	9.52760812868021	12.2776081286802	13.5276081286802	9.52760812868021	11.5276081286802	11.0206996119648	8.35403294529814	12.2495650594915
246170	603130	397	246170	9.2058054366009	6.20580543660089	8.7058054366009	6.20580543660089	8.9558054366009	9.35605949453767	8.689392827871	5.58601300423387	7.9558054366009	8.689392827871	9.50149787495553	3.45580543660089	6.7058054366009	7.9558054366009	8.689392827871	8.35605949453767	5.7058054366009	9.35605949453767	5.35605949453767	9.02272616120434	8.35605949453767	7.9558054366009	7.9558054366009	6.4558054366009	9.2058054366009	9.4558054366009	7.9558054366009	8.2058054366009	8.2058054366009	8.4558054366009	8.9558054366009	8.02272616120434	8.7058054366009	9.2058054366009	8.7058054366009	8.7058054366009	7.4558054366009	9.4558054366009	7.7058054366009	8.9558054366009	8.7058054366009	6.4558054366009	8.2058054366009	7.96280149336852	8.96280149336852	8.9183477542635
202737	877716	204	202737	6.34108501037213	2.34108501037213	5.59108501037213	3.84108501037213	3.84108501037213	5.41748140503129	5.41748140503129	5.13534417992973	4.09108501037213	9.4174814050313	8.14706835669726	2.09108501037213	5.84108501037213	4.59108501037213	3.41748140503129	5.41748140503129	2.34108501037213	5.75081473836462	2.75081473836462	5.75081473836462	3.08414807169795	4.09108501037213	3.59108501037213	3.84108501037213	6.59108501037213	4.09108501037213	4.59108501037213	3.84108501037213	4.34108501037213	2.34108501037213	2.34108501037213	3.08414807169795	4.09108501037213	6.34108501037213	2.09108501037213	2.09108501037213	2.09108501037213	5.84108501037213	2.34108501037213	3.84108501037213	5.09108501037213	2.59108501037213	2.09108501037214	1.10754918106262	4.10754918106262	4.03729860879822
250089	381381	174	250089	9.18021563379605	10.1802156337961	8.18021563379605	6.43021563379605	9.18021563379605	8.31495809682427	9.6482914301576	9.76016155941254	9.68021563379605	10.3149580968243	11.2522482167631	5.18021563379605	7.93021563379605	5.93021563379605	9.98162476349094	7.98162476349094	10.4302156337961	3.98162476349094	10.6482914301576	7.31495809682427	9.6482914301576	2.68021563379605	6.93021563379605	4.68021563379605	5.68021563379605	4.68021563379605	6.68021563379605	6.93021563379605	5.43021563379605	4.68021563379605	7.43021563379605	7.64829143015761	5.68021563379605	4.93021563379605	7.68021563379605	6.93021563379605	7.68021563379605	5.93021563379605	9.93021563379605	5.43021563379605	8.18021563379605	8.43021563379605	9.68021563379604	4.05374679737693	6.7204134640436	6.59199608157046
225896	512397	217	225896	5.78413217342677	4.03413217342676	6.53413217342676	6.28413217342677	2.53413217342677	9.2902217702283	9.95688843689497	7.53837119539279	8.03413217342676	6.62355510356164	8.17462510157811	5.28413217342677	10.5341321734268	9.28413217342677	10.956888436895	8.62355510356164	4.53413217342677	6.95688843689497	1.95688843689497	9.2902217702283	9.29022177022831	8.03413217342677	4.78413217342677	5.53413217342677	8.78413217342677	8.03413217342677	2.03413217342677	5.53413217342677	8.53413217342676	7.28413217342677	8.28413217342677	5.62355510356164	7.53413217342677	9.53413217342676	9.28413217342677	5.78413217342677	2.03413217342676	4.53413217342677	4.28413217342677	7.28413217342677	8.53413217342677	4.78413217342677	4.03413217342677	3.55264793374525	6.88598126707859	3.42195446100738
200490	741114	319	200490	4.78352054586929	1.78352054586929	1.53352054586929	3.28352054586929	4.28352054586929	5.66544924895253	1.99878258228587	3.5802964805748	1.53352054586929	2.3321159156192	5.80157750255242	1.53352054586929	4.28352054586929	3.78352054586929	4.99878258228587	3.99878258228587	1.53352054586929	2.3321159156192	1.99878258228587	3.66544924895253	2.99878258228587	4.28352054586929	1.53352054586929	1.53352054586929	3.28352054586929	3.28352054586929	3.28352054586929	3.03352054586929	3.53352054586929	3.28352054586929	3.78352054586929	2.3321159156192	3.28352054586929	4.53352054586929	1.78352054586929	1.78352054586929	1.53352054586929	4.53352054586929	2.78352054586929	3.28352054586929	5.78352054586929	3.78352054586929	1.78352054586929	4.17575830840997	3.17575830840997	1.71257814553985
217870	401556	142	217870	8.57616482346633	7.57616482346631	9.32616482346631	3.07616482346632	9.07616482346632	11.3267919335854	7.32679193358541	7.1148357000483	5.57616482346632	6.66012526691874	11.0101118035179	6.32616482346631	8.07616482346632	7.57616482346632	7.32679193358541	9.66012526691874	5.07616482346632	10.9934586002521	5.99345860025207	10.3267919335854	6.99345860025207	8.07616482346632	5.57616482346632	8.07616482346632	11.0761648234663	11.8261648234663	7.07616482346632	7.82616482346632	8.57616482346632	8.07616482346632	9.32616482346632	6.66012526691874	8.57616482346632	9.57616482346632	8.82616482346632	6.07616482346632	7.82616482346632	11.5761648234663	5.57616482346632	8.57616482346632	9.57616482346632	7.57616482346632	6.32616482346633	10.4216038291952	5.08827049586188	12.108094497703
252927	379552	228	252927	6.90823153164803	5.15823153164803	6.40823153164804	7.65823153164803	9.40823153164803	9.60745465429487	8.9407879876282	8.53445227329208	8.15823153164803	8.27412132096153	8.89639732808435	2.15823153164803	8.65823153164803	6.65823153164804	8.60745465429487	7.9407879876282	6.15823153164803	8.9407879876282	5.27412132096153	8.60745465429487	8.27412132096153	8.15823153164803	8.65823153164803	6.65823153164804	5.15823153164804	9.90823153164804	6.90823153164804	6.40823153164804	7.15823153164804	8.15823153164803	9.90823153164804	6.27412132096153	5.15823153164804	9.40823153164803	9.40823153164803	7.65823153164804	6.65823153164804	10.658231531648	6.90823153164804	9.40823153164803	6.65823153164804	6.90823153164804	7.65823153164803	8.55416514443602	3.55416514443602	10.9368540545692
249068	294945	174	249068	8.7877206867634	8.28772068676339	8.5377206867634	7.5377206867634	5.7877206867634	12.1411607533552	8.14116075335518	7.57544196739761	5.5377206867634	8.14116075335518	11.4994627076024	4.28772068676339	10.5377206867634	8.0377206867634	4.14116075335517	10.4744940866885	4.28772068676339	11.8078274200218	7.80782742002184	11.8078274200218	4.14116075335517	10.5377206867634	5.03772068676339	10.5377206867634	9.0377206867634	11.5377206867634	8.2877206867634	8.5377206867634	5.7877206867634	7.7877206867634	6.0377206867634	7.14116075335518	5.7877206867634	6.03772068676339	2.78772068676339	5.78772068676339	4.5377206867634	2.53772068676339	5.5377206867634	8.2877206867634	2.78772068676339	5.28772068676339	-0.212279313236597	10.1918131973048	4.5251465306381	6.90913349566268
244966	442149	155	244966	7.28524202366862	5.03524202366862	6.28524202366862	6.53524202366862	6.53524202366862	6.59727530670459	3.93060864003792	6.21702338390807	3.03524202366862	5.59727530670459	9.15096398858175	4.28524202366862	4.78524202366862	5.03524202366862	3.93060864003792	6.59727530670459	3.03524202366862	4.26394197337126	5.93060864003792	8.5972753067046	3.93060864003792	6.03524202366862	2.78524202366863	6.28524202366862	7.28524202366862	8.53524202366862	4.53524202366862	6.28524202366862	4.78524202366862	5.03524202366862	7.03524202366862	3.93060864003792	4.53524202366862	7.28524202366862	5.03524202366862	4.78524202366862	3.03524202366862	9.03524202366862	3.03524202366862	4.78524202366862	5.28524202366862	2.78524202366862	2.78524202366862	3.87695534587491	4.54362201254157	5.11638072485357
237168	352536	229	237168	5.93889928628604	5.68889928628604	3.93889928628604	5.18889928628604	7.68889928628605	8.5455168447266	5.5455168447266	4.80637970269709	3.68889928628604	4.5455168447266	8.15004624856344	1.93889928628605	3.93889928628605	5.93889928628605	4.87885017805994	5.21218351139327	2.18889928628605	6.21218351139327	2.87885017805994	7.21218351139327	5.21218351139327	4.93889928628605	5.93889928628605	4.18889928628604	6.18889928628605	8.68889928628604	2.93889928628605	3.93889928628605	5.93889928628605	4.18889928628605	7.43889928628604	5.21218351139327	6.18889928628605	8.43889928628604	8.18889928628604	4.43889928628605	4.43889928628605	7.43889928628604	5.68889928628605	7.68889928628604	5.18889928628605	3.93889928628605	4.43889928628605	5.3640183940657	3.69735172739904	8.70634887032146
224521	352767	218	224521	9.20955154927973	9.20955154927972	8.45955154927972	10.7095515492797	6.20955154927972	11.9687214177834	7.96872141778345	7.87377534928862	5.95955154927972	7.96872141778345	11.8446420520487	7.45955154927972	7.95955154927972	10.4595515492797	4.30205475111678	10.3020547511168	3.45955154927973	11.3020547511168	7.96872141778345	11.6353880844501	4.30205475111678	8.70955154927972	3.45955154927972	8.95955154927972	11.7095515492797	11.9595515492797	8.45955154927972	8.70955154927972	6.20955154927972	8.20955154927972	9.20955154927972	6.96872141778345	6.20955154927972	9.45955154927972	6.20955154927972	6.20955154927972	6.70955154927972	8.95955154927972	6.20955154927972	8.95955154927972	6.45955154927972	3.20955154927972	0.709551549279723	11.0183621154573	5.35169544879063	7.64401398125618
211946	470440	184	211946	6.88711520052887	4.38711520052887	6.13711520052887	6.38711520052887	7.88711520052887	8.69921637697298	6.36588304363966	5.7212045488828	7.63711520052887	5.36588304363966	8.85640098772595	6.13711520052887	6.13711520052887	4.38711520052887	5.03254971030632	5.69921637697299	2.38711520052887	8.36588304363966	5.69921637697299	8.36588304363966	7.36588304363966	6.13711520052887	2.13711520052887	6.13711520052887	6.13711520052887	8.63711520052887	4.13711520052887	5.63711520052887	4.38711520052887	5.88711520052887	8.13711520052887	5.36588304363965	5.88711520052887	6.88711520052887	5.88711520052887	4.13711520052887	2.38711520052887	8.63711520052887	2.38711520052887	4.38711520052887	3.88711520052887	5.63711520052887	1.88711520052887	4.64443598586085	5.97776931919418	2.81693722373217
202402	747916	204	202402	8.94283207003036	2.44283207003036	4.19283207003037	7.19283207003036	8.94283207003036	9.29504153846917	8.29504153846917	7.00111005984331	6.19283207003036	5.6283748718025	10.058563257408	3.94283207003036	8.44283207003036	5.44283207003036	8.6283748718025	7.96170820513583	3.69283207003036	2.96170820513584	1.96170820513584	6.29504153846917	4.96170820513584	6.69283207003036	5.94283207003036	5.69283207003036	6.94283207003036	8.44283207003036	6.19283207003036	8.19283207003036	5.69283207003036	3.69283207003037	9.44283207003036	7.29504153846917	4.69283207003037	5.19283207003036	2.94283207003037	5.19283207003036	2.19283207003036	8.94283207003036	5.94283207003036	8.19283207003036	3.94283207003037	4.69283207003036	3.69283207003037	4.51310879357099	7.513108793571	7.96206788823798
226280	369173	98	226280	11.2050704690608	10.4550704690608	10.2050704690608	10.4550704690608	7.70507046906082	13.6992259313065	12.3658925979731	5.1145518158229	6.95507046906082	11.6992259313065	13.8105256825724	8.70507046906082	7.45507046906082	10.2050704690608	5.36589259797313	12.3658925979731	4.20507046906082	13.6992259313065	12.0325592646398	13.3658925979731	5.03255926463979	11.9550704690608	3.95507046906082	12.4550704690608	9.95507046906082	13.7050704690608	9.45507046906082	9.95507046906082	8.70507046906082	9.20507046906082	7.45507046906082	8.69922593130646	6.95507046906082	11.2050704690608	7.45507046906082	4.20507046906082	6.20507046906082	10.7050704690608	6.95507046906082	12.2050704690608	7.45507046906082	3.70507046906082	0.705070469060816	8.4323027683393	6.09896943500596	8.24086802744129
222058	477647	366	222058	11.1038431895977	8.10384318959774	10.6038431895977	5.10384318959774	8.35384318959774	11.5716274058668	10.5716274058668	10.6820084354809	9.85384318959774	10.2382940725334	11.672767382826	5.35384318959774	10.6038431895977	10.3538431895977	10.2382940725334	5.9049607392001	9.60384318959774	11.2382940725334	8.57162740586677	10.9049607392001	9.9049607392001	10.6038431895977	9.60384318959774	9.85384318959774	10.3538431895977	11.6038431895977	9.35384318959774	10.1038431895977	10.1038431895977	7.10384318959774	11.6038431895977	9.9049607392001	10.3538431895977	8.85384318959774	10.8538431895977	11.1038431895977	9.60384318959774	12.1038431895977	9.85384318959774	11.1038431895977	7.85384318959774	9.35384318959774	9.85384318959774	9.9282400701131	10.5949067367798	10.9001635135969
244935	811277	140	244935	7.53420582738188	5.03420582738188	7.03420582738188	7.03420582738187	6.53420582738188	9.33786034072675	8.67119367406008	6.21272020293335	7.03420582738187	9.00452700739341	9.25745916072639	3.53420582738188	7.28420582738188	6.03420582738188	9.33786034072675	9.00452700739341	3.53420582738188	9.33786034072674	3.00452700739341	10.3378603407267	5.67119367406008	6.53420582738188	5.53420582738188	7.03420582738188	7.78420582738188	6.53420582738188	5.03420582738188	7.03420582738188	7.03420582738187	6.03420582738188	7.28420582738188	3.33786034072675	5.53420582738188	8.28420582738188	5.28420582738188	6.78420582738188	2.78420582738188	7.03420582738188	2.78420582738188	5.78420582738188	2.53420582738188	0.0342058273818777	0.0342058273818777	5.87849533675166	4.21182867008499	2.70774742911575
244232	658544	228	244232	6.61810377117053	2.36810377117054	2.61810377117053	4.36810377117053	4.11810377117053	4.43147965639612	0.764812989729452	6.90212056947041	2.61810377117053	2.76481298972945	6.76419279645874	2.86810377117053	0.86810377117053	3.86810377117053	2.43147965639612	2.43147965639612	3.86810377117053	8.43147965639612	0.764812989729455	4.76481298972945	4.76481298972945	4.36810377117053	0.86810377117053	2.36810377117053	6.36810377117053	6.36810377117053	0.868103771170528	0.86810377117053	3.61810377117053	4.36810377117053	5.36810377117053	5.76481298972945	5.86810377117053	4.11810377117053	3.86810377117053	0.868103771170529	3.86810377117053	6.61810377117053	3.86810377117053	5.61810377117053	5.86810377117053	4.86810377117053	2.11810377117053	1.07948948698433	5.41282282031767	4.72599203849791
200567	943399	217	200567	4.40495514633431	1.65495514633431	5.65495514633431	1.40495514633431	1.40495514633431	1.98021414562565	2.31354747895898	3.75517933256885	1.40495514633431	4.31354747895898	4.79317992462312	0.15495514633431	3.15495514633431	3.15495514633431	1.98021414562565	4.31354747895898	1.65495514633431	0.313547478958981	1.31354747895898	5.31354747895898	1.64688081229231	1.15495514633431	1.40495514633431	1.65495514633431	2.90495514633431	1.65495514633431	3.65495514633431	1.65495514633431	1.90495514633431	1.90495514633431	1.40495514633431	1.98021414562565	3.40495514633431	5.15495514633431	1.65495514633431	3.15495514633431	1.65495514633431	1.40495514633431	1.90495514633431	3.40495514633431	2.15495514633431	1.65495514633431	0.154955146334313	0.658034390989313	2.32470105765598	-0.106940617179903
202293	868257	204	202293	4.14341822052967	2.14341822052967	1.39341822052967	4.64341822052967	1.89341822052967	2.17316123795377	2.5064945712871	1.75939216832507	2.14341822052967	2.5064945712871	7.61199366835893	1.89341822052967	3.64341822052967	3.39341822052967	4.5064945712871	4.83982790462044	1.89341822052967	7.83982790462044	2.5064945712871	4.83982790462044	2.17316123795377	3.14341822052967	1.64341822052967	3.39341822052967	6.14341822052967	1.89341822052967	1.64341822052967	0.393418220529668	3.89341822052967	2.14341822052967	4.89341822052967	0.506494571287101	1.89341822052967	3.39341822052967	1.64341822052967	3.64341822052967	1.64341822052967	3.39341822052967	1.64341822052967	1.89341822052967	4.89341822052967	3.64341822052967	2.14341822052967	0.956389753087379	3.62305641975405	0.0180630560857913
233413	909821	307	233413	3.47364451256026	0.223644512560265	1.22364451256026	0.223644512560262	1.22364451256026	3.01801618919802	2.35134952253135	0.223909581560717	2.47364451256026	3.35134952253135	6.91559963101758	1.47364451256026	3.47364451256026	3.97364451256026	5.35134952253135	0.018016189198018	1.97364451256026	6.68468285586469	0.0180161891980233	3.68468285586469	2.35134952253135	2.22364451256026	0.223644512560264	1.47364451256026	3.22364451256026	3.22364451256026	1.47364451256026	1.47364451256026	1.22364451256026	0.223644512560262	1.72364451256026	0.0180161891980202	2.97364451256026	4.72364451256026	0.223644512560263	1.22364451256026	0.223644512560264	4.22364451256026	0.223644512560262	1.47364451256026	4.47364451256026	1.97364451256026	0.223644512560268	1.03914245193332	2.70580911859998	2.613509827549
218449	458393	254	218449	3.57102997531523	2.07102997531523	3.57102997531523	3.82102997531523	4.82102997531523	5.78195173479098	5.44861840145765	5.79757197661937	1.82102997531523	5.78195173479098	4.72722561648507	3.57102997531523	4.82102997531523	5.07102997531523	7.11528506812432	4.78195173479098	1.57102997531523	3.11528506812431	2.44861840145765	4.78195173479098	4.78195173479098	5.32102997531523	6.82102997531523	3.82102997531523	3.82102997531523	8.57102997531523	1.57102997531523	3.57102997531523	5.07102997531523	5.57102997531523	6.82102997531523	4.44861840145765	7.57102997531523	8.57102997531523	7.57102997531523	8.07102997531523	5.32102997531523	8.57102997531523	3.57102997531523	6.07102997531523	5.82102997531523	5.32102997531523	4.07102997531524	4.72517462422125	7.39184129088791	8.64608823229599
215490	315917	130	215490	8.50602221691698	8.00602221691698	8.00602221691698	5.25602221691698	5.50602221691698	12.1556331756362	7.82229984230284	3.41546318745001	5.25602221691698	3.82229984230285	11.3446001107953	4.50602221691698	2.50602221691697	7.25602221691698	4.15563317563618	10.4889665089695	2.50602221691698	3.15563317563618	7.82229984230285	11.1556331756362	4.15563317563618	4.75602221691698	2.75602221691698	7.25602221691698	11.756022216917	8.75602221691698	7.50602221691698	5.50602221691698	2.50602221691698	5.25602221691698	6.25602221691698	6.48896650896951	5.50602221691698	6.00602221691698	3.00602221691698	3.00602221691698	4.75602221691698	5.75602221691698	5.25602221691698	8.25602221691698	5.75602221691698	-0.243977783083019	-0.243977783083026	10.2672627243286	-0.0660706090047478	3.85239644691979
228070	698659	220	228070	2.30711239606125	0.0571123960612523	0.0571123960612528	1.55711239606125	1.05711239606125	1.14513535608529	0.145135356085292	0.541238347817842	0.807112396061252	0.145135356085292	0.915335763732197	1.05711239606125	0.807112396061252	1.80711239606125	0.145135356085292	0.145135356085292	0.807112396061252	2.14513535608529	1.14513535608529	0.811802022751959	0.145135356085291	0.0571123960612528	0.0571123960612526	0.557112396061252	2.05711239606125	1.05711239606125	0.807112396061252	0.0571123960612516	1.05711239606125	1.05711239606125	0.0571123960612522	1.14513535608529	0.557112396061252	1.80711239606125	1.05711239606125	1.30711239606125	0.557112396061252	0.0571123960612524	0.557112396061252	0.557112396061252	2.30711239606125	1.80711239606125	0.0571123960612541	0.277728041678831	1.61106137501216	-0.0689854946702898
227274	409886	98	227274	11.1994574780458	8.44945747804582	10.4494574780458	9.69945747804582	8.19945747804582	10.7160729635279	6.71607296352788	10.1536484907961	7.69945747804582	10.3827396301945	11.9056672253943	6.69945747804582	5.94945747804582	9.69945747804582	6.71607296352788	9.71607296352788	7.19945747804582	7.71607296352788	10.0494062968612	11.0494062968612	9.38273963019454	7.69945747804582	4.69945747804582	9.44945747804582	10.4494574780458	10.1994574780458	6.19945747804582	7.94945747804582	7.44945747804582	7.44945747804582	8.19945747804582	4.71607296352788	8.44945747804582	8.94945747804582	7.69945747804582	7.44945747804582	7.19945747804582	10.9494574780458	7.69945747804582	9.69945747804582	8.19945747804582	6.69945747804582	0.449457478045833	4.3782381173261	9.04490478399276	6.21653700719988
229155	333393	130	229155	3.8728794462497	4.3728794462497	4.1228794462497	-0.127120553750304	3.8728794462497	6.06837984075459	3.06837984075459	2.52289085904951	3.6228794462497	5.06837984075459	4.14114715720676	-0.127120553750299	3.8728794462497	-0.127120553750304	3.06837984075459	0.0683798407545892	-0.127120553750301	0.0683798407545928	3.06837984075459	2.73504650742126	0.068379840754591	3.8728794462497	2.3728794462497	3.8728794462497	6.1228794462497	8.6228794462497	3.6228794462497	3.8728794462497	1.8728794462497	5.6228794462497	6.8728794462497	0.0683798407545906	3.6228794462497	6.87287944624969	4.1228794462497	4.1228794462497	1.8728794462497	2.1228794462497	1.8728794462497	1.8728794462497	-0.127120553750303	-0.127120553750303	-0.127120553750299	4.80478766428301	3.47145433094968	5.428792754245
218468	286801	174	218468	7.40608676368839	4.90608676368839	4.65608676368839	4.90608676368839	2.65608676368839	6.66977744935557	6.66977744935557	6.42163595411321	4.90608676368839	8.0031107826889	9.82494657782638	2.40608676368839	4.90608676368839	2.65608676368839	3.66977744935557	6.0031107826889	2.65608676368839	7.0031107826889	6.66977744935557	6.66977744935557	3.66977744935557	4.90608676368839	2.65608676368839	6.90608676368839	2.65608676368839	4.90608676368839	4.40608676368839	4.90608676368839	7.15608676368839	2.65608676368839	5.15608676368839	3.66977744935557	4.90608676368839	2.65608676368839	2.65608676368839	2.65608676368839	2.65608676368839	2.65608676368839	6.90608676368839	6.90608676368839	2.65608676368839	1.65608676368839	0.406086763688394	0.994595415722498	0.994595415722498	-0.128328431104381
210215	1021932	204	210215	1.85039385163444	1.85039385163444	1.60039385163444	4.10039385163444	1.85039385163444	3.01726026151136	3.01726026151136	2.43411734761642	5.35039385163444	2.68392692817803	-0.523721289577212	3.35039385163444	5.60039385163444	3.35039385163444	2.3505935948447	4.3505935948447	1.35039385163444	5.68392692817803	2.68392692817803	3.01726026151136	2.01726026151136	2.10039385163444	4.85039385163444	3.60039385163444	3.60039385163444	5.85039385163444	4.10039385163444	1.85039385163444	4.10039385163444	1.85039385163444	4.35039385163444	2.68392692817803	1.60039385163444	-0.149606148365558	-0.149606148365562	4.10039385163444	1.85039385163444	5.60039385163444	1.60039385163444	2.10039385163444	3.85039385163444	1.60039385163444	-0.149606148365553	0.166932923408757	0.16693292340876	-0.21673512599878
208850	534073	328	208850	9.34354001994149	4.09354001994148	6.09354001994148	7.09354001994148	7.84354001994148	4.66206118099108	7.9953945143244	6.77952366599671	4.59354001994148	8.32872784765774	9.4752972305987	3.34354001994149	7.84354001994148	8.34354001994148	8.66206118099108	8.32872784765774	4.59354001994148	5.32872784765774	5.32872784765774	8.32872784765774	8.66206118099108	7.59354001994148	8.59354001994148	5.09354001994148	7.59354001994148	8.59354001994148	5.09354001994148	3.34354001994148	8.59354001994148	5.84354001994148	7.34354001994148	4.99539451432441	5.84354001994148	6.84354001994148	7.34354001994148	4.84354001994148	7.59354001994148	5.84354001994148	5.34354001994148	7.09354001994148	3.84354001994148	3.09354001994148	-0.406459980058516	1.13658305384724	2.80324972051391	7.12932551226424
217784	431379	239	217784	10.5674353940162	6.56743539401616	7.56743539401617	6.81743539401617	10.3174353940162	11.2542081511635	10.9208748178301	6.32380303414889	7.06743539401617	9.92087481783012	11.2321459899362	4.56743539401617	7.56743539401617	9.81743539401617	10.2542081511635	9.92087481783012	8.56743539401617	10.9208748178301	9.25420815116346	10.9208748178301	9.58754148449679	9.81743539401617	6.81743539401617	9.81743539401617	9.81743539401617	8.06743539401617	6.56743539401617	9.31743539401617	9.56743539401617	9.56743539401617	8.31743539401617	9.25420815116346	9.56743539401617	10.3174353940162	9.56743539401617	9.81743539401617	1.81743539401617	10.0674353940162	6.31743539401617	7.56743539401617	7.06743539401617	2.06743539401617	6.31743539401616	8.52269134989422	9.85602468322755	6.1690390408581
227606	422445	174	227606	-0.252062782346272	1.74793721765373	-0.252062782346274	0.997937217653725	1.74793721765373	2.52025438351772	2.18692105018439	0.10328578943283	1.49793721765373	2.18692105018439	3.93943582411838	1.74793721765373	2.99793721765373	1.74793721765373	4.85358771685107	2.18692105018439	4.49793721765372	2.52025438351772	-0.479745616482276	-0.479745616482276	4.85358771685106	1.49793721765373	3.49793721765373	-0.252062782346272	-0.252062782346273	1.99793721765373	1.24793721765373	1.49793721765373	1.74793721765373	1.74793721765373	1.74793721765373	-0.479745616482277	1.74793721765373	1.24793721765373	1.74793721765373	1.74793721765373	1.99793721765373	1.74793721765373	3.74793721765373	-0.252062782346274	1.74793721765373	1.74793721765373	3.49793721765372	-0.775453209022896	1.22454679097711	2.47699524002058
199205	825767	204	199205	1.95821872499848	1.70821872499848	2.20821872499848	2.45821872499848	2.45821872499848	4.91305876170109	3.91305876170109	1.18054582946532	1.70821872499848	4.24639209503442	6.22396943675265	1.20821872499848	1.95821872499848	1.95821872499848	3.91305876170109	3.91305876170109	1.95821872499848	4.24639209503442	2.24639209503443	5.91305876170109	2.24639209503442	2.70821872499848	1.45821872499848	0.958218724998477	4.20821872499848	3.45821872499848	3.20821872499848	1.70821872499848	2.95821872499848	1.95821872499848	2.45821872499848	2.24639209503442	2.95821872499848	4.70821872499848	1.70821872499848	1.70821872499848	1.45821872499848	4.20821872499848	1.45821872499848	3.45821872499848	1.95821872499848	0.208218724998477	0.208218724998481	0.70803743719729	3.04137077053062	1.69789953829688
227964	641525	319	227964	4.69711904881178	1.19711904881178	2.44711904881178	3.19711904881178	2.94711904881178	3.8294800199848	1.8294800199848	1.50313126424548	-0.0528809511882198	3.8294800199848	3.10467882872185	2.69711904881178	1.69711904881178	1.69711904881178	5.8294800199848	2.49614668665147	-0.0528809511882209	2.16281335331813	1.8294800199848	3.8294800199848	1.49614668665147	1.44711904881178	1.19711904881178	1.44711904881178	1.69711904881178	-0.0528809511882198	3.69711904881178	2.69711904881178	3.19711904881178	-0.0528809511882213	3.19711904881178	2.49614668665147	1.44711904881178	4.44711904881178	1.44711904881178	1.44711904881178	1.19711904881178	1.44711904881178	1.44711904881178	1.44711904881178	1.19711904881178	2.94711904881178	-0.0528809511882173	0.355852865919269	3.02251953258594	-0.233321288235764
224534	423641	324	224534	1.93891251213854	3.43891251213853	3.68891251213854	5.93891251213854	5.68891251213854	6.86957108623235	2.53623775289901	4.97727162750019	4.18891251213854	3.86957108623235	5.39243904632171	2.18891251213854	3.43891251213854	1.93891251213855	2.53623775289901	3.86957108623235	1.43891251213854	3.53623775289901	2.20290441956568	6.20290441956568	1.86957108623234	3.93891251213854	3.18891251213854	4.68891251213854	7.18891251213854	8.18891251213854	2.93891251213854	4.43891251213854	3.68891251213854	4.93891251213854	6.43891251213854	4.53623775289901	6.68891251213854	5.68891251213854	4.43891251213854	5.18891251213854	3.43891251213855	7.43891251213854	4.43891251213854	6.68891251213854	2.43891251213855	3.43891251213854	1.93891251213854	4.1931617382026	4.52649507153593	7.38231226328571
231212	577682	227	231212	7.52283528322084	2.27283528322084	1.77283528322084	4.52283528322084	4.52283528322084	7.77553944954603	3.10887278287936	2.77180377152686	2.77283528322084	5.4422061162127	9.27534426516766	2.02283528322084	5.77283528322084	4.27283528322084	5.77553944954603	6.4422061162127	4.02283528322084	6.10887278287936	3.4422061162127	6.10887278287936	5.4422061162127	3.77283528322084	3.52283528322084	2.27283528322084	3.77283528322084	5.77283528322084	0.522835283220842	2.52283528322084	6.02283528322083	2.52283528322084	3.27283528322084	3.77553944954603	2.02283528322084	2.02283528322084	2.27283528322084	2.27283528322084	2.52283528322084	4.52283528322084	2.77283528322084	2.77283528322084	4.52283528322084	4.02283528322084	0.522835283220846	1.28909031706204	1.28909031706204	-0.0784257385849134
218693	507312	217	218693	4.1736464618539	5.4236464618539	3.9236464618539	4.4236464618539	5.1736464618539	7.82092751163865	4.15426084497198	3.10789206810064	3.4236464618539	1.82092751163865	8.04593644590113	0.423646461853898	4.1736464618539	0.423646461853899	2.82092751163865	5.15426084497198	2.1736464618539	2.48759417830531	4.48759417830531	8.15426084497198	5.15426084497198	5.4236464618539	2.4236464618539	5.6736464618539	2.6736464618539	4.1736464618539	0.423646461853898	6.6736464618539	4.4236464618539	3.9236464618539	4.4236464618539	3.82092751163865	6.4236464618539	4.4236464618539	0.423646461853902	4.4236464618539	3.4236464618539	5.9236464618539	3.9236464618539	4.4236464618539	1.4236464618539	2.9236464618539	0.423646461853893	3.02183183017642	2.35516516350976	3.07726777083322
219513	333107	116	219513	2.94792010369404	4.44792010369405	6.94792010369403	6.44792010369403	5.69792010369404	6.12695228918687	8.79361895585353	3.82402019524097	5.19792010369404	6.4602856225202	7.53061851925368	5.19792010369404	4.94792010369404	5.19792010369404	3.79361895585353	3.12695228918686	4.94792010369404	0.126952289186864	6.4602856225202	6.12695228918686	9.4602856225202	2.19792010369404	2.69792010369404	2.44792010369404	2.44792010369404	2.94792010369404	2.19792010369404	2.44792010369404	4.69792010369404	2.69792010369404	2.69792010369404	6.79361895585353	0.197920103694038	1.94792010369404	2.69792010369404	0.197920103694036	4.19792010369404	0.197920103694039	2.94792010369404	5.94792010369404	2.69792010369404	5.19792010369404	2.19792010369404	0.0371000812764564	0.0371000812764586	5.13694118240519
218787	435590	228	218787	4.94261597091905	4.69261597091905	2.69261597091905	3.94261597091905	4.69261597091905	8.28949600768594	7.28949600768594	6.39509461654704	5.69261597091905	2.62282934101928	5.14165399451137	3.94261597091905	2.94261597091905	0.942615970919055	5.28949600768594	5.62282934101928	3.94261597091905	6.62282934101928	2.95616267435261	5.28949600768594	2.95616267435261	4.69261597091905	6.19261597091905	4.44261597091905	8.44261597091905	2.94261597091905	2.44261597091905	6.19261597091905	6.44261597091905	4.19261597091905	3.44261597091905	5.62282934101928	4.19261597091905	0.942615970919053	6.19261597091905	2.94261597091905	2.94261597091905	4.94261597091905	4.44261597091905	6.69261597091905	6.94261597091905	3.69261597091905	6.19261597091905	1.45188130590376	1.45188130590376	6.30065862020612
212748	602572	129	212748	5.68401576077263	-0.315984239227373	4.43401576077263	5.18401576077263	2.93401576077263	4.35076494404305	6.01743161070972	4.53150312826695	1.18401576077263	1.68409827737638	2.95537058691974	1.43401576077263	2.43401576077263	-0.315984239227371	-0.649235055956954	1.68409827737638	1.18401576077263	2.01743161070972	-0.649235055956952	3.68409827737638	1.35076494404305	4.68401576077263	1.18401576077263	4.68401576077263	4.93401576077263	3.18401576077263	4.18401576077263	2.93401576077263	-0.31598423922737	1.18401576077263	4.93401576077263	-0.64923505595695	1.18401576077263	3.18401576077263	-0.315984239227374	-0.315984239227372	0.934015760772628	2.93401576077263	-0.315984239227375	2.68401576077263	1.68401576077263	1.68401576077263	-0.315984239227371	-0.374127766206606	2.62587223379339	0.227922736987122
231350	863058	321	231350	2.04164769598733	0.291647695987327	1.04164769598733	0.791647695987327	0.291647695987328	0.32130835750213	1.65464169083547	1.11869732409494	1.29164769598733	1.65464169083546	2.07671313042095	0.291647695987328	1.54164769598733	1.54164769598733	2.65464169083546	1.65464169083546	1.54164769598733	3.65464169083546	0.987975024168797	3.32130835750213	1.32130835750213	0.291647695987327	1.04164769598733	0.291647695987328	2.04164769598733	0.291647695987328	1.54164769598733	1.04164769598733	1.29164769598733	1.29164769598733	1.29164769598733	1.32130835750213	0.291647695987327	2.04164769598733	0.291647695987328	0.291647695987328	0.291647695987327	1.04164769598733	1.04164769598733	0.291647695987327	3.29164769598732	1.54164769598733	0.29164769598733	0.6590298652046	0.659029865204599	0.0675552371476407
211895	669749	204	211895	3.65713515878045	3.90713515878044	1.40713515878045	6.15713515878045	5.40713515878045	5.08558370200485	2.75225036867151	2.14021663149903	3.65713515878045	2.41891703533818	0.0244301826949265	1.15713515878045	1.65713515878045	1.90713515878045	1.75225036867151	5.08558370200485	1.90713515878045	2.75225036867151	0.085583702004846	2.75225036867151	2.41891703533818	3.65713515878045	1.90713515878045	1.40713515878045	5.90713515878045	3.15713515878045	1.40713515878045	2.90713515878045	1.90713515878045	1.65713515878045	6.90713515878045	0.0855837020048442	5.15713515878045	3.90713515878045	1.90713515878045	-0.0928648412195519	1.90713515878045	5.65713515878045	1.40713515878044	1.90713515878045	4.15713515878045	-0.0928648412195536	1.65713515878045	-0.0545228747511777	-0.0545228747511772	4.45726317636908
200844	976868	204	200844	1.95148273124962	3.95148273124963	2.20148273124962	4.45148273124963	3.45148273124963	7.22148822700006	2.88815489366673	4.7539041836243	1.95148273124963	0.554821560333394	4.06012315343728	0.201482731249625	2.20148273124963	1.95148273124962	3.22148822700006	5.55482156033339	0.201482731249625	2.88815489366673	4.55482156033339	3.22148822700006	2.88815489366673	3.95148273124962	3.45148273124962	4.70148273124962	2.20148273124962	3.70148273124962	3.95148273124962	1.95148273124962	3.95148273124962	3.95148273124962	4.20148273124962	5.22148822700006	1.95148273124963	6.20148273124962	4.20148273124963	3.95148273124963	2.20148273124963	2.20148273124963	2.20148273124962	2.20148273124963	0.201482731249625	4.45148273124962	0.201482731249623	3.11671643304138	0.783383099708042	-0.286177918667227
216838	557549	217	216838	1.45053814128355	-0.0494618587164508	1.70053814128355	-0.049461858716453	-0.049461858716451	0.16233062367545	0.162330623675453	-0.296146766998695	-0.0494618587164546	0.16233062367545	-0.101800497551959	-0.0494618587164533	-0.049461858716453	1.70053814128355	2.49566395700878	0.162330623675449	-0.0494618587164535	2.49566395700878	0.162330623675451	2.49566395700878	2.49566395700878	1.70053814128355	1.70053814128355	1.45053814128355	-0.0494618587164544	1.45053814128355	1.45053814128355	1.70053814128355	1.70053814128355	1.70053814128355	-0.0494618587164535	0.162330623675451	-0.0494618587164521	-0.0494618587164539	-0.0494618587164524	-0.0494618587164533	-0.0494618587164526	1.70053814128355	-0.0494618587164533	3.45053814128355	-0.0494618587164533	-0.0494618587164535	-0.0494618587164535	0.16424847708815	0.16424847708815	-0.228279768630723
236890	628019	217	236890	5.13769680267636	1.88769680267636	1.88769680267636	4.63769680267636	1.63769680267636	4.37054299076279	2.70387632409613	3.95019418877141	1.88769680267636	2.70387632409613	3.20571216394859	0.137696802676365	1.88769680267636	1.63769680267636	2.70387632409613	2.70387632409613	0.137696802676363	2.70387632409613	2.3705429907628	4.70387632409613	2.3705429907628	1.63769680267636	1.63769680267636	1.88769680267636	1.88769680267636	3.38769680267636	1.88769680267636	1.63769680267636	3.13769680267636	1.88769680267636	3.63769680267636	2.37054299076279	2.13769680267636	1.88769680267636	1.63769680267636	1.63769680267636	1.63769680267636	0.137696802676364	1.88769680267636	2.88769680267636	0.137696802676361	1.88769680267636	0.137696802676368	0.750330618365545	3.41699728503221	-0.186947253860982
224881	486165	309	224881	7.90527229431232	2.65527229431232	8.65527229431232	7.90527229431232	10.9052722943123	11.8899046816374	7.22323801497071	5.82387829854194	4.65527229431232	10.556571348304	10.7601298816443	3.65527229431232	7.40527229431232	8.15527229431232	10.2232380149707	3.88990468163738	3.90527229431232	4.22323801497071	3.88990468163738	10.8899046816374	7.22323801497072	2.65527229431232	8.90527229431232	7.15527229431232	8.15527229431232	4.40527229431232	4.15527229431232	8.40527229431232	9.40527229431232	4.65527229431232	8.15527229431232	9.55657134830405	7.15527229431232	5.40527229431232	6.90527229431232	6.90527229431232	4.65527229431232	8.65527229431232	2.65527229431232	7.40527229431232	5.40527229431232	7.15527229431232	5.65527229431232	7.25684781962425	7.25684781962425	2.65045837744571
228008	339071	147	228008	7.4470507606542	3.69705076065419	2.44705076065419	4.44705076065419	9.6970507606542	-0.408531684440531	3.59146831555947	3.72286307986856	5.9470507606542	5.59146831555947	6.57739557183367	2.94705076065419	4.94705076065419	5.44705076065419	10.9248016488928	-0.408531684440532	6.44705076065419	-0.408531684440531	3.25813498222614	-0.408531684440528	7.25813498222613	1.69705076065419	8.44705076065419	1.94705076065419	3.19705076065419	-0.302949239345804	5.69705076065419	2.69705076065419	5.44705076065419	5.44705076065419	2.6970507606542	8.59146831555948	5.69705076065419	7.9470507606542	5.19705076065419	5.6970507606542	5.44705076065419	2.6970507606542	5.1970507606542	2.6970507606542	5.19705076065419	5.19705076065419	11.4470507606542	3.80260561520929	6.8026056152093	3.67126603197945
210891	265181	130	210891	3.51636924567996	1.51636924567996	1.76636924567996	1.76636924567996	2.26636924567996	8.63070415542591	2.96403748875925	2.37422057074898	4.01636924567996	5.29737082209258	7.47464859790243	1.76636924567996	2.26636924567996	3.51636924567996	2.96403748875925	2.96403748875925	-0.233630754320046	3.29737082209258	-0.0359625112407511	8.29737082209257	-0.0359625112407538	4.51636924567996	2.01636924567996	4.51636924567996	1.76636924567996	9.51636924567996	2.01636924567996	4.51636924567996	2.01636924567996	6.26636924567995	7.76636924567995	4.63070415542592	4.76636924567996	5.26636924567996	-0.233630754320042	4.76636924567996	1.76636924567996	7.26636924567996	4.26636924567996	5.01636924567996	2.26636924567996	-0.233630754320046	-0.233630754320039	6.3360974177309	4.00276408439757	6.3911215054807
237218	453025	217	237218	5.97733176914746	5.47733176914746	3.97733176914745	3.97733176914746	4.22733176914745	7.39331259187093	5.39331259187094	5.28024373087255	2.47733176914745	3.0599792585376	7.55567094582032	2.22733176914745	3.97733176914745	2.47733176914745	3.0599792585376	5.0599792585376	2.47733176914745	5.72664592520427	5.0599792585376	7.0599792585376	3.0599792585376	3.97733176914745	2.22733176914745	3.97733176914745	5.72733176914745	5.97733176914745	2.22733176914745	2.47733176914745	3.97733176914745	3.97733176914745	6.22733176914745	3.0599792585376	2.22733176914745	6.47733176914745	4.22733176914745	3.97733176914745	2.47733176914745	7.22733176914745	3.72733176914745	5.22733176914745	4.47733176914745	2.22733176914745	2.72733176914746	3.32597432018733	3.992640986854	4.57646310032566
215860	645005	204	215860	1.81487320473725	2.06487320473724	4.31487320473724	0.0648732047372449	0.0648732047372449	0.125896683804377	0.125896683804378	0.10602736612632	1.81487320473724	1.45923001713771	2.71813966542156	0.0648732047372442	1.56487320473724	2.31487320473724	0.125896683804381	3.79256335047105	0.564873204737243	2.45923001713771	0.12589668380438	0.125896683804379	0.125896683804379	0.064873204737244	1.81487320473724	1.81487320473724	4.06487320473724	0.564873204737245	2.06487320473724	1.56487320473724	0.814873204737244	2.56487320473724	0.0648732047372447	5.79256335047105	1.81487320473724	2.06487320473724	0.0648732047372433	0.0648732047372447	0.0648732047372442	1.06487320473724	0.064873204737242	3.81487320473724	3.06487320473725	3.56487320473724	0.564873204737246	0.0669678465063293	0.0669678465063293	1.62726758917861
267220	341408	205	267220	6.25979831308548	5.75979831308547	9.25979831308548	11.5097983130855	5.25979831308548	12.3254418381434	0.325441838143371	3.84394539266983	3.00979831308548	0.325441838143365	-0.265515779951165	2.50979831308548	5.25979831308548	0.00979831308547574	4.6587751714767	7.32544183814337	5.50979831308548	7.99210850481004	7.99210850481003	12.6587751714767	7.32544183814337	11.0097983130855	3.00979831308548	11.5097983130855	6.75979831308548	12.0097983130855	6.50979831308548	6.50979831308548	3.00979831308548	6.25979831308548	9.75979831308547	0.325441838143364	6.75979831308548	6.50979831308548	3.25979831308548	7.50979831308548	3.25979831308548	12.0097983130855	5.00979831308548	5.00979831308548	3.50979831308548	9.75979831308548	1.25979831308548	7.51551677555812	5.18218344222478	4.02095591263727
213243	742243	204	213243	4.5426511525251	4.0426511525251	4.5426511525251	2.5426511525251	2.0426511525251	-0.0955937265442852	3.23773960678905	0.776434440818571	5.7926511525251	4.90440627345571	0.435958766361228	2.2926511525251	0.2926511525251	5.5426511525251	-0.0955937265442857	1.90440627345571	0.292651152525099	5.57107294012238	-0.0955937265442843	2.90440627345571	1.57107294012238	0.292651152525103	5.2926511525251	4.5426511525251	0.292651152525102	2.2926511525251	2.0426511525251	3.7926511525251	2.0426511525251	1.7926511525251	2.5426511525251	3.90440627345571	2.2926511525251	0.292651152525103	5.5426511525251	4.2926511525251	0.292651152525102	2.0426511525251	0.292651152525102	0.292651152525103	2.7926511525251	0.292651152525102	3.7926511525251	0.00396863258169677	4.33730196591503	4.81912859657775
218447	1008123	204	218447	2.34146260741289	4.84146260741289	4.09146260741289	4.34146260741289	5.84146260741289	8.45723918748131	2.45723918748131	3.29334950268908	5.59146260741289	5.12390585414798	8.94295782042981	3.34146260741289	6.84146260741289	7.59146260741289	4.45723918748131	7.79057252081464	3.59146260741289	8.12390585414798	3.79057252081464	6.12390585414798	6.45723918748131	6.59146260741289	3.34146260741289	6.09146260741289	9.0914626074129	8.34146260741289	3.84146260741289	4.34146260741289	3.84146260741289	2.09146260741289	9.09146260741289	1.45723918748131	6.59146260741289	5.34146260741289	3.84146260741289	3.84146260741289	-0.158537392587113	8.84146260741289	4.34146260741289	4.09146260741289	7.59146260741289	6.34146260741289	3.09146260741289	6.28388411707862	5.28388411707863	5.9980442890692
217807	700064	112	217807	6.40602088594767	4.15602088594767	2.40602088594767	2.40602088594767	5.65602088594767	7.92730125117403	3.26063458450737	4.93070095201685	2.40602088594767	3.26063458450737	7.47496153289098	2.15602088594768	3.90602088594767	2.40602088594767	5.26063458450737	3.26063458450737	2.40602088594767	5.5939679178407	3.26063458450737	5.5939679178407	3.26063458450737	4.15602088594767	2.15602088594767	4.15602088594767	6.40602088594767	5.65602088594767	2.40602088594767	4.15602088594767	4.15602088594767	2.40602088594767	4.15602088594767	3.26063458450737	3.90602088594767	6.40602088594767	4.15602088594767	3.90602088594767	2.40602088594767	4.40602088594767	2.40602088594767	5.65602088594767	4.40602088594767	0.406020885947674	1.90602088594768	1.15202141051027	4.15202141051027	3.61405993008953
213310	650393	123	213310	8.27110032804726	2.27110032804726	6.27110032804726	4.27110032804726	7.52110032804726	8.30853080760773	7.9751974742744	5.60066032147136	6.77110032804726	7.64186414094106	8.32158603752412	1.77110032804726	6.52110032804726	3.52110032804726	7.64186414094106	7.64186414094106	2.27110032804726	5.64186414094106	2.97519747427439	8.64186414094106	6.30853080760773	6.27110032804726	5.52110032804726	6.52110032804726	8.52110032804726	8.27110032804726	6.27110032804726	7.77110032804726	6.02110032804726	7.27110032804726	8.27110032804726	2.97519747427439	7.02110032804726	7.52110032804726	6.77110032804726	7.02110032804726	2.27110032804726	8.52110032804726	3.77110032804726	6.27110032804726	6.52110032804726	0.0211003280472566	3.52110032804726	5.45560721998799	6.12227388665466	7.05293629645529
218694	440414	117	218694	1.97512995814887	1.72512995814887	4.72512995814888	3.47512995814887	1.72512995814887	4.21237555873637	2.87904222540304	4.61196142117339	1.22512995814888	5.54570889206971	8.2862455535669	1.72512995814887	-0.0248700418511287	5.97512995814887	0.212375558736375	0.212375558736373	-0.024870041851123	5.21237555873637	2.54570889206971	7.21237555873637	7.5457088920697	-0.0248700418511265	-0.0248700418511225	4.72512995814888	-0.0248700418511252	-0.0248700418511221	3.22512995814887	1.47512995814888	5.72512995814887	1.97512995814887	-0.0248700418511243	2.87904222540304	3.97512995814887	6.22512995814887	3.97512995814887	1.72512995814887	3.72512995814888	7.97512995814887	1.97512995814887	1.72512995814887	4.47512995814887	1.47512995814887	-0.024870041851123	2.32171846722361	2.98838513389027	-0.245535614537872
223492	384421	142	223492	5.83415100611848	7.33415100611848	5.08415100611848	5.33415100611848	11.0841510061185	10.6817897617649	3.68178976176488	7.19061059492093	7.58415100611848	6.68178976176488	10.1402985227917	2.58415100611848	5.33415100611848	7.08415100611848	0.348456428431546	7.01512309509821	5.33415100611848	10.6817897617649	6.34845642843155	9.68178976176488	6.68178976176488	6.83415100611848	5.08415100611848	7.58415100611848	10.5841510061185	11.0841510061185	7.08415100611848	5.08415100611848	5.83415100611848	5.08415100611848	8.08415100611848	5.68178976176488	5.83415100611848	8.83415100611848	8.58415100611848	5.83415100611848	4.83415100611848	8.58415100611848	5.33415100611848	7.83415100611848	6.08415100611848	5.33415100611848	2.83415100611848	10.0337920880617	5.03379208806168	7.76374491305976
218759	677186	210	218759	7.2761076546665	2.27610765466649	6.77610765466649	5.7761076546665	2.5261076546665	4.64463460071654	4.64463460071654	2.77760739856844	2.5261076546665	4.97796793404988	3.58114768959449	4.0261076546665	4.0261076546665	4.2761076546665	2.97796793404988	4.64463460071655	0.526107654666495	2.97796793404988	2.64463460071655	2.97796793404988	0.311301267383209	3.27610765466649	0.526107654666494	4.7761076546665	5.7761076546665	3.7761076546665	2.2761076546665	5.0261076546665	4.0261076546665	4.27610765466649	3.7761076546665	2.97796793404988	4.02610765466649	6.02610765466649	4.2761076546665	3.5261076546665	3.27610765466649	4.5261076546665	2.0261076546665	3.77610765466649	3.0261076546665	4.27610765466649	0.526107654666498	3.29201301387555	3.29201301387555	2.72350893883878
211891	836040	204	211891	3.19355709198088	0.19355709198088	1.69355709198088	1.69355709198088	1.69355709198088	2.32573077376408	0.325730773764076	0.0704240454242726	1.44355709198088	2.65906410709741	3.20711804482076	0.193557091980881	0.193557091980883	0.193557091980881	0.325730773764077	0.325730773764075	1.94355709198088	2.65906410709741	2.65906410709741	2.65906410709741	0.325730773764076	0.193557091980882	0.193557091980883	1.69355709198088	3.19355709198088	1.69355709198088	1.94355709198088	0.193557091980881	0.193557091980881	1.69355709198088	0.193557091980882	0.325730773764076	0.193557091980882	1.69355709198088	0.193557091980882	0.193557091980881	0.193557091980881	0.193557091980882	1.94355709198088	1.69355709198088	2.44355709198088	0.193557091980881	0.19355709198088	0.445728199858074	2.77906153319141	-0.0676546511229015
200411	595016	116	200411	4.17053526345541	3.42053526345541	2.17053526345542	0.420535263455414	2.17053526345542	2.60222605839482	2.60222605839483	4.82341457276549	1.92053526345541	2.60222605839483	3.29739041982964	1.92053526345541	3.67053526345542	0.420535263455417	2.60222605839483	0.268892725061494	1.92053526345542	0.268892725061495	2.60222605839483	0.26889272506149	2.60222605839483	3.92053526345541	1.92053526345542	3.42053526345542	0.420535263455417	3.92053526345542	2.17053526345542	1.92053526345541	2.17053526345542	0.420535263455417	3.92053526345542	0.268892725061493	3.92053526345542	1.92053526345542	0.420535263455418	2.17053526345542	0.420535263455418	0.420535263455415	0.420535263455416	3.92053526345542	0.420535263455418	2.17053526345542	0.420535263455416	0.964679463115623	3.96467946311562	2.29182095954573
238943	372684	174	238943	3.85581892445523	3.85581892445523	1.60581892445523	1.85581892445523	4.10581892445523	5.5111502041134	2.5111502041134	2.63002085464718	2.60581892445523	2.84448353744673	3.50011873923042	2.35581892445523	3.60581892445523	2.10581892445523	4.84448353744673	2.84448353744674	2.85581892445523	0.511150204113397	2.5111502041134	4.5111502041134	4.84448353744673	3.60581892445523	4.85581892445523	2.10581892445523	3.85581892445523	3.85581892445523	1.85581892445523	3.60581892445523	0.355818924455229	2.10581892445523	4.10581892445523	3.17781687078007	5.35581892445523	5.60581892445523	2.10581892445523	2.10581892445523	4.10581892445523	3.35581892445523	2.10581892445523	4.10581892445523	3.35581892445523	0.355818924455231	0.355818924455233	0.652162943900096	0.652162943900096	1.96327502849357
218728	716264	204	218728	6.07280573989422	4.07280573989422	5.82280573989422	5.82280573989422	2.57280573989422	3.75453397664215	5.42120064330882	2.86725199972025	2.57280573989422	4.08786730997548	8.28706748475516	0.572805739894222	2.57280573989422	4.82280573989422	3.42120064330882	5.08786730997548	2.57280573989422	3.08786730997548	3.08786730997549	5.08786730997548	3.42120064330882	2.32280573989422	2.32280573989422	4.07280573989422	6.82280573989422	6.07280573989422	4.57280573989422	0.572805739894225	4.07280573989422	2.57280573989422	4.82280573989422	3.42120064330882	0.57280573989422	6.57280573989422	0.572805739894222	3.82280573989422	2.07280573989422	6.82280573989422	2.57280573989422	4.82280573989422	0.572805739894223	2.82280573989422	2.57280573989423	1.32689663999767	3.99356330666434	4.34254034321681
203243	319783	174	203243	7.35231820269258	0.102318202692587	7.10231820269258	2.85231820269259	7.10231820269258	-0.0360890581257696	4.29724427520757	9.17263443610953	3.10231820269258	4.6305776085409	0.500181661590468	6.35231820269258	6.60231820269258	6.85231820269259	-0.036089058125766	-0.0360890581257705	7.10231820269258	-0.0360890581257651	9.29724427520757	4.96391094187423	9.6305776085409	2.85231820269259	6.85231820269258	6.35231820269258	3.10231820269259	7.35231820269258	7.35231820269258	0.102318202692587	7.35231820269258	6.85231820269258	11.1023182026926	3.6305776085409	7.35231820269258	4.35231820269258	3.35231820269258	7.35231820269258	8.35231820269258	11.8523182026926	0.102318202692581	0.102318202692585	6.85231820269258	6.85231820269258	3.85231820269259	4.7668807710707	-0.23311922892931	0.172513328382546
218860	263349	218	218860	5.19954560498215	7.94954560498215	4.69954560498215	2.44954560498215	2.69954560498215	7.27349936354516	7.60683269687849	2.69025456237765	2.44954560498215	6.60683269687849	5.0465396789199	2.19954560498215	2.19954560498215	5.19954560498215	3.60683269687849	5.60683269687849	-0.0504543950178524	10.6068326968785	7.27349936354515	6.94016603021182	0.273499363545151	-0.0504543950178533	2.44954560498215	5.19954560498215	2.94954560498215	7.19954560498215	-0.0504543950178498	4.94954560498215	2.44954560498215	4.44954560498215	5.19954560498215	0.273499363545153	4.69954560498215	4.94954560498215	5.19954560498215	2.44954560498215	3.69954560498215	2.69954560498215	2.44954560498215	7.44954560498215	5.19954560498215	-0.0504543950178533	-0.0504543950178475	3.17520038424141	4.50853371757474	3.32589477643105
217867	400245	154	217867	7.30292743031327	6.80292743031327	4.30292743031327	6.80292743031327	6.80292743031327	9.12972274896235	8.12972274896235	3.53430060567138	2.55292743031327	5.46305608229568	9.39018017132404	5.80292743031327	6.55292743031327	4.80292743031327	5.79638941562901	6.12972274896235	4.30292743031327	6.79638941562901	5.79638941562901	8.79638941562902	5.12972274896235	4.30292743031327	5.55292743031327	6.30292743031327	7.05292743031327	6.80292743031327	2.30292743031327	6.30292743031327	4.80292743031327	4.05292743031327	6.80292743031327	3.46305608229568	6.05292743031327	7.05292743031327	5.05292743031327	4.80292743031327	2.80292743031327	6.55292743031327	4.55292743031327	6.55292743031327	4.30292743031327	5.30292743031327	0.552927430313267	3.60683920849735	3.94017254183068	2.60751382478868
227290	418518	140	227290	5.8841945927433	1.88419459274329	4.1341945927433	4.6341945927433	6.8841945927433	7.46301658988615	7.12968325655282	2.39750931276779	4.6341945927433	6.79634992321948	7.52239966849431	1.38419459274329	5.1341945927433	3.3841945927433	7.12968325655281	5.46301658988615	1.8841945927433	6.12968325655282	2.79634992321948	7.46301658988615	4.79634992321948	4.8841945927433	4.8841945927433	5.1341945927433	5.8841945927433	5.8841945927433	4.3841945927433	5.1341945927433	5.3841945927433	6.3841945927433	6.3841945927433	4.79634992321948	5.1341945927433	4.3841945927433	5.1341945927433	7.1341945927433	5.1341945927433	3.6341945927433	5.1341945927433	5.1341945927433	4.6341945927433	3.1341945927433	4.6341945927433	4.29367626788101	5.62700960121434	7.04924286710491
221431	427636	174	221431	4.32079985386586	3.82079985386586	2.07079985386586	2.32079985386586	3.82079985386586	0.256001099569291	5.25600109956929	0.508392194664988	3.57079985386586	0.256001099569289	4.5049902336197	3.82079985386586	3.82079985386586	2.32079985386586	0.256001099569291	2.92266776623596	0.32079985386586	3.25600109956929	0.256001099569294	2.92266776623596	3.58933443290262	1.82079985386586	1.57079985386586	2.07079985386586	0.32079985386586	0.320799853865859	0.320799853865862	0.320799853865862	2.07079985386586	0.320799853865861	2.32079985386586	2.92266776623596	0.320799853865862	0.320799853865862	0.320799853865862	2.07079985386586	0.320799853865862	0.320799853865863	0.32079985386586	1.82079985386586	0.32079985386586	0.32079985386586	2.07079985386586	0.347074082310639	2.34707408231064	2.50506537225186
240349	682975	295	240349	5.27082034240914	3.52082034240914	4.27082034240914	2.27082034240914	3.02082034240914	4.75971956930811	1.42638623597477	5.2427242440496	3.52082034240914	3.42638623597478	3.46202503521828	2.52082034240914	4.02082034240914	2.52082034240914	2.75971956930811	2.42638623597478	2.77082034240914	3.42638623597477	4.09305290264144	4.75971956930811	0.75971956930811	3.52082034240914	2.77082034240914	2.77082034240914	2.02082034240914	3.77082034240914	1.77082034240914	2.02082034240915	2.27082034240915	2.52082034240914	5.27082034240914	2.75971956930811	5.02082034240914	6.02082034240914	2.27082034240915	0.270820342409144	1.52082034240914	4.27082034240914	1.77082034240914	4.77082034240914	3.52082034240914	3.27082034240914	3.77082034240914	1.14613000237478	5.81279666904145	8.26804088723742
203264	458766	155	203264	10.3025343332441	2.55253433324411	4.80253433324412	5.05253433324411	9.55253433324411	9.16251418215918	6.49584751549251	3.30742379047902	7.55253433324411	6.82918084882585	5.59983829246908	2.80253433324411	7.55253433324411	7.55253433324411	9.49584751549251	1.82918084882585	2.30253433324411	-0.17081915117415	2.82918084882585	9.49584751549252	5.49584751549251	2.55253433324411	7.05253433324411	7.05253433324411	5.30253433324411	7.80253433324411	0.302534333244115	7.30253433324411	9.5525343332441	4.55253433324411	2.80253433324411	5.16251418215918	4.55253433324411	7.0525343332441	2.55253433324411	4.80253433324411	6.30253433324411	2.55253433324411	2.55253433324411	2.55253433324411	2.30253433324411	7.30253433324411	0.302534333244107	5.49933443150528	9.16600109817194	0.574198262166296
227973	592391	217	227973	-0.261973420857316	2.98802657914269	-0.261973420857314	2.23802657914269	5.23802657914269	0.10285795441406	0.102857954414058	-0.556919230843663	-0.261973420857312	0.10285795441406	-0.157145072929779	2.48802657914268	2.98802657914269	1.98802657914269	0.102857954414058	0.102857954414059	-0.261973420857313	0.10285795441406	4.10285795441406	0.10285795441406	0.102857954414059	-0.261973420857312	4.73802657914268	5.48802657914268	-0.261973420857312	4.98802657914268	-0.261973420857312	4.73802657914268	7.23802657914267	5.23802657914268	-0.261973420857313	4.10285795441406	2.48802657914269	-0.261973420857312	1.98802657914269	8.23802657914268	1.73802657914269	2.48802657914268	1.73802657914269	3.23802657914269	-0.261973420857313	-0.261973420857313	-0.261973420857312	3.19165677522416	-0.141676558109174	-0.452155848890476
223556	355636	200	223556	6.06269748912116	5.56269748912116	5.56269748912116	5.56269748912116	5.81269748912116	7.68285853710613	6.68285853710614	2.48675791387015	5.06269748912116	4.68285853710613	7.6290296982221	3.56269748912116	5.31269748912116	3.81269748912116	2.68285853710613	5.01619187043947	2.06269748912116	7.01619187043947	5.01619187043947	7.3495252037728	4.3495252037728	5.31269748912116	2.06269748912116	5.31269748912116	6.06269748912116	7.06269748912116	5.06269748912116	5.31269748912116	3.81269748912116	4.56269748912116	5.56269748912116	2.68285853710613	5.06269748912116	5.81269748912116	3.81269748912116	3.56269748912116	2.06269748912116	7.06269748912116	3.81269748912116	5.31269748912116	5.06269748912116	3.31269748912116	0.312697489121165	4.01376872378628	3.34710205711961	4.06740478172208
208686	558511	103	208686	4.88626114791596	4.38626114791596	4.13626114791595	4.63626114791596	6.13626114791596	8.35968734657608	8.02635401324275	6.16375951878856	2.63626114791596	5.35968734657608	9.01264800221506	2.38626114791596	4.88626114791596	3.88626114791596	2.69302067990942	5.69302067990942	2.63626114791595	3.69302067990942	3.02635401324275	5.35968734657609	0.359687346576083	4.13626114791596	2.13626114791596	4.38626114791596	7.13626114791596	6.38626114791596	2.88626114791596	4.13626114791596	2.63626114791596	2.38626114791596	7.13626114791596	3.35968734657609	4.63626114791596	7.38626114791595	4.63626114791596	2.88626114791596	2.63626114791596	6.13626114791596	2.63626114791596	2.38626114791596	5.38626114791596	2.63626114791596	2.13626114791596	2.86627020898732	3.86627020898733	3.15532751731185
215682	433076	174	215682	5.38646702895582	4.38646702895582	4.63646702895582	7.1364670289558	4.38646702895582	0.121477289296909	3.12147728929691	6.41825386328689	2.63646702895582	5.78814395596357	10.0366626709641	4.38646702895581	0.386467028955813	6.63646702895581	8.78814395596357	5.78814395596357	5.13646702895581	0.121477289296908	5.78814395596357	6.1214772892969	5.78814395596357	2.38646702895581	4.38646702895582	4.38646702895582	5.13646702895581	2.38646702895581	0.386467028955814	2.63646702895581	6.88646702895582	4.88646702895581	5.13646702895581	3.1214772892969	0.386467028955819	4.88646702895581	6.63646702895582	4.13646702895582	5.38646702895582	4.88646702895581	6.63646702895581	7.13646702895582	7.38646702895581	7.63646702895582	4.63646702895582	0.278991547261951	3.27899154726195	4.06047874931085
228078	366519	98	228078	2.41918839587597	1.91918839587597	2.41918839587597	2.16918839587596	5.66918839587597	-0.463657952904923	2.86967538042841	3.27783810690192	4.91918839587597	-0.463657952904923	-0.11710656075644	2.41918839587597	4.66918839587597	1.91918839587597	7.20300871376175	-0.463657952904924	4.66918839587597	-0.463657952904922	2.86967538042841	-0.463657952904925	6.53634204709508	1.66918839587597	7.66918839587597	-0.580811604124033	2.66918839587597	-0.580811604124032	1.66918839587597	1.91918839587597	4.66918839587597	4.41918839587597	1.91918839587597	3.20300871376174	1.91918839587597	1.91918839587597	4.91918839587597	7.66918839587596	4.91918839587597	2.41918839587597	4.66918839587597	2.16918839587597	2.16918839587597	7.91918839587597	7.66918839587596	2.83999761543399	5.839997615434	3.35590914740622
227283	306866	114	227283	7.52126473943708	5.27126473943708	6.77126473943709	5.02126473943709	5.77126473943709	9.927201917546	6.59386858421267	3.50236596038658	4.77126473943708	6.59386858421267	9.6018223380247	2.02126473943708	7.27126473943708	7.27126473943709	3.927201917546	6.59386858421267	2.77126473943709	7.59386858421267	5.927201917546	9.26053525087933	3.59386858421267	6.77126473943708	2.77126473943709	7.02126473943709	7.52126473943709	7.52126473943709	6.52126473943708	7.02126473943708	5.27126473943709	6.02126473943709	7.52126473943708	5.59386858421267	4.77126473943708	7.52126473943708	5.27126473943709	5.02126473943709	3.02126473943709	7.52126473943708	5.02126473943709	6.77126473943708	5.77126473943709	2.77126473943709	0.521264739437092	3.88767334477897	4.55434001144564	5.43448440170345
199177	583891	205	199177	4.02445834265187	0.0244583426518585	3.27445834265187	1.77445834265187	3.52445834265187	4.7334933081588	2.40015997482547	3.05326437864309	4.77445834265186	4.06682664149213	4.63121984489911	0.774458342651864	1.77445834265186	1.77445834265187	2.06682664149213	2.40015997482547	3.52445834265187	2.06682664149213	-0.266506691841204	5.06682664149213	1.40015997482547	3.52445834265187	1.52445834265187	1.77445834265186	4.27445834265187	3.77445834265186	0.0244583426518687	3.27445834265187	1.77445834265187	1.52445834265186	1.77445834265187	-0.266506691841202	1.77445834265187	4.02445834265187	1.77445834265187	0.0244583426518674	0.0244583426518687	5.77445834265186	1.52445834265187	1.77445834265187	5.77445834265187	5.02445834265187	1.77445834265186	-0.321375464904784	2.67862453509522	2.29911781537702
227655	692641	332	227655	1.75753791847719	1.00753791847719	1.00753791847719	0.257537918477185	1.00753791847719	0.358083877895406	0.358083877895409	1.39360878319572	1.25753791847719	1.35808387789541	0.112463154682318	0.257537918477186	1.25753791847719	1.25753791847719	1.69141721122874	1.69141721122874	1.00753791847719	3.69141721122874	0.358083877895409	1.69141721122874	1.35808387789541	1.25753791847719	0.757537918477186	1.25753791847719	3.25753791847718	1.25753791847719	0.257537918477187	1.50753791847719	1.50753791847719	1.50753791847719	2.75753791847719	1.35808387789541	2.50753791847718	2.50753791847719	1.25753791847719	1.50753791847719	1.25753791847719	0.257537918477186	1.25753791847719	2.50753791847719	2.00753791847719	0.257537918477187	0.257537918477187	0.626492332743444	2.62649233274344	-0.0146999865924939
260900	445935	327	260900	1.94800482460654	3.69800482460654	0.698004824606541	3.69800482460654	0.698004824606544	4.63090460429443	2.63090460429444	2.66011923388988	0.698004824606544	2.29757127096111	4.04052610806339	2.19800482460654	3.44800482460654	0.698004824606538	0.63090460429444	2.96423793762777	1.69800482460654	0.630904604294437	2.29757127096111	2.63090460429444	0.630904604294438	1.94800482460654	1.94800482460654	1.94800482460654	2.44800482460654	1.94800482460654	2.44800482460654	2.19800482460654	2.19800482460654	4.19800482460654	0.69800482460654	2.96423793762777	3.69800482460654	3.69800482460654	2.19800482460654	1.94800482460654	2.44800482460654	2.44800482460654	2.44800482460654	3.69800482460654	0.69800482460654	3.94800482460654	0.698004824606536	2.86789363172757	2.86789363172757	2.63310182851428
218766	424945	170	218766	2.07653963280757	3.57653963280757	4.32653963280758	6.07653963280758	6.07653963280758	5.80432169577088	4.47098836243755	3.52155424098174	3.82653963280758	0.13765502910421	3.33573463951377	4.57653963280758	2.57653963280758	2.57653963280758	3.13765502910421	5.47098836243755	5.82653963280757	2.80432169577088	2.80432169577088	0.137655029104213	4.80432169577088	4.07653963280758	0.326539632807579	2.32653963280758	4.07653963280758	2.32653963280758	1.82653963280758	2.32653963280758	0.326539632807576	2.57653963280758	4.32653963280758	1.80432169577088	0.326539632807574	0.32653963280758	2.07653963280758	0.326539632807579	2.07653963280758	4.32653963280758	2.07653963280758	0.326539632807577	5.32653963280757	1.82653963280758	2.07653963280758	0.349218113171795	0.349218113171796	0.297731147972556
213349	566779	141	213349	5.68493047204977	2.18493047204975	2.18493047204975	2.18493047204976	3.93493047204976	5.13519039533423	3.13519039533422	4.78674725563561	2.18493047204976	3.13519039533423	3.51304553235524	0.684930472049754	2.43493047204976	2.43493047204976	3.13519039533422	0.801857062000892	2.43493047204976	5.80185706200089	2.80185706200089	2.80185706200089	2.80185706200089	2.18493047204976	2.18493047204976	0.684930472049754	2.43493047204976	3.93493047204976	2.43493047204976	2.43493047204976	2.43493047204976	2.43493047204976	4.18493047204976	3.13519039533422	2.43493047204976	5.93493047204976	2.43493047204976	2.43493047204976	2.43493047204976	3.93493047204976	2.18493047204976	2.18493047204976	4.68493047204976	2.18493047204976	2.18493047204976	1.37306733649706	4.03973400316373	2.11138356739879
200622	432643	154	200622	2.12933152433295	4.37933152433295	0.12933152433295	0.129331524332945	2.12933152433295	5.99559211610636	5.66225878277302	-0.0884757900176179	2.12933152433295	0.32892544943969	0.102011440467213	0.129331524332949	4.12933152433295	0.129331524332947	0.328925449439689	0.328925449439692	2.12933152433295	3.32892544943969	2.99559211610636	0.328925449439689	2.99559211610636	0.129331524332947	2.12933152433295	2.12933152433295	2.12933152433295	2.37933152433295	0.129331524332951	2.12933152433295	2.12933152433295	0.129331524332953	0.129331524332951	2.99559211610636	2.12933152433295	2.12933152433295	1.87933152433295	1.62933152433295	2.12933152433295	0.129331524332952	2.12933152433295	1.87933152433295	2.37933152433295	0.129331524332948	0.129331524332949	2.76669318823881	0.433359854905481	4.84351658300424
231180	718991	217	231180	7.54641510228866	2.79641510228866	2.54641510228866	5.79641510228866	4.79641510228866	3.0173642762388	5.35069760957213	5.03859566808266	4.54641510228866	5.68403094290547	8.49110971190488	3.29641510228866	4.79641510228866	5.54641510228866	6.0173642762388	3.35069760957213	3.04641510228866	7.68403094290546	3.0173642762388	5.68403094290547	3.0173642762388	4.54641510228866	0.796415102288661	0.79641510228866	4.79641510228866	6.04641510228866	2.79641510228866	2.54641510228866	4.29641510228866	2.54641510228866	2.54641510228866	3.35069760957213	6.29641510228866	7.29641510228866	5.04641510228866	2.79641510228866	2.79641510228866	4.54641510228866	4.29641510228866	2.79641510228866	5.29641510228866	5.04641510228866	0.796415102288662	1.41851127135376	4.41851127135376	0.711189193479409
219485	361465	229	219485	6.74069452284122	4.74069452284122	4.49069452284123	4.24069452284122	4.74069452284122	8.8073960602051	3.47406272687175	3.73003531714834	4.49069452284122	3.14072939353842	8.3247580203477	0.740694522841222	2.74069452284122	4.74069452284122	3.47406272687176	3.14072939353842	2.49069452284122	6.47406272687176	3.47406272687176	7.80739606020509	0.807396060205087	2.74069452284122	0.74069452284122	4.74069452284122	4.74069452284122	6.74069452284122	0.740694522841226	3.74069452284122	2.74069452284122	4.24069452284122	6.74069452284122	0.807396060205096	4.74069452284122	6.99069452284122	2.99069452284122	6.49069452284122	4.74069452284122	6.99069452284122	4.24069452284122	7.74069452284122	5.24069452284122	0.740694522841225	4.74069452284122	3.91181674376158	4.24515007709492	8.8468633035832
231850	878626	122	231850	4.83411184208458	0.0841118420845817	4.83411184208458	1.83411184208458	3.58411184208458	2.00179184799813	1.6684585146648	2.19790870137429	2.08411184208458	3.6684585146648	6.13132713988949	1.58411184208458	1.33411184208458	1.33411184208458	2.00179184799813	2.00179184799813	0.0841118420845741	1.6684585146648	1.6684585146648	4.6684585146648	0.00179184799813159	2.83411184208458	1.33411184208458	2.83411184208458	5.08411184208458	3.33411184208458	1.33411184208458	3.08411184208458	0.0841118420845794	1.33411184208458	0.0841118420845786	0.00179184799813425	0.0841118420845777	3.08411184208458	0.0841118420845777	1.08411184208458	0.0841118420845777	1.83411184208458	0.0841118420845759	2.08411184208458	0.0841118420845781	1.58411184208458	0.0841118420845786	0.359722877517914	0.359722877517914	2.44369060811464
227300	599005	232	227300	5.27221398255572	4.77221398255572	4.27221398255571	4.02221398255571	5.02221398255571	5.80890052712673	5.80890052712673	3.36095574984681	2.77221398255571	3.4755671937934	8.21035645034888	0.772213982555711	2.77221398255571	6.27221398255571	7.4755671937934	5.4755671937934	2.77221398255571	6.4755671937934	3.4755671937934	4.80890052712673	3.14223386046006	4.52221398255571	4.02221398255572	4.52221398255571	4.52221398255571	6.27221398255571	2.52221398255572	2.52221398255571	5.77221398255571	2.52221398255571	6.77221398255571	5.80890052712673	4.77221398255571	7.27221398255571	5.02221398255571	4.52221398255571	4.52221398255571	9.52221398255571	5.77221398255571	4.02221398255571	7.52221398255571	4.27221398255571	3.27221398255573	4.03161487030176	6.3649482036351	8.55405144961422
223576	467132	329	223576	8.11375790485729	4.86375790485729	5.61375790485729	6.61375790485728	7.36375790485729	9.71661794480593	6.71661794480593	4.78989725825213	4.61375790485729	3.71661794480593	9.53225699487252	2.11375790485729	6.61375790485729	7.11375790485729	5.71661794480593	5.71661794480593	5.61375790485729	10.3832846114726	3.71661794480593	9.71661794480593	6.04995127813926	4.86375790485729	4.11375790485729	6.11375790485729	7.36375790485729	7.36375790485729	4.11375790485729	2.36375790485729	6.11375790485729	6.11375790485729	7.36375790485729	5.71661794480593	6.11375790485729	7.61375790485729	5.11375790485729	6.11375790485729	2.61375790485728	9.61375790485729	4.61375790485729	5.11375790485729	4.36375790485729	-0.136242095142711	1.86375790485729	8.1801238213673	5.51345715470063	3.10172592833712
218761	336333	116	218761	0.571017996591461	6.57101799659146	5.82101799659146	5.57101799659146	3.32101799659146	4.560297747965	0.893631081298334	0.401378524387515	5.07101799659146	3.89363108129833	6.30047841534584	3.82101799659146	3.32101799659146	3.32101799659146	0.893631081298328	4.560297747965	3.57101799659146	0.893631081298333	5.22696441463166	8.560297747965	4.22696441463166	0.571017996591459	2.82101799659146	5.32101799659146	3.32101799659146	0.571017996591461	3.07101799659146	6.32101799659146	0.571017996591463	3.07101799659146	2.82101799659146	0.893631081298331	2.82101799659146	2.57101799659146	3.32101799659146	0.571017996591468	3.32101799659146	3.07101799659146	2.57101799659146	3.32101799659146	3.32101799659146	0.571017996591462	0.571017996591462	1.12133613318971	1.12133613318972	-0.132273752509713
218708	550165	217	218708	1.54645305063406	1.54645305063406	2.04645305063405	3.54645305063405	0.0464530506340517	-0.128647021839147	-0.128647021839145	0.30203966679795	1.79645305063405	-0.128647021839146	0.167182866170092	0.0464530506340524	3.79645305063405	1.54645305063405	-0.128647021839146	2.53801964482752	0.0464530506340564	-0.12864702183915	-0.128647021839147	2.20468631149419	-0.128647021839149	0.0464530506340546	0.0464530506340557	1.79645305063405	0.046453050634055	1.79645305063405	0.0464530506340537	0.0464530506340535	2.04645305063405	2.04645305063405	0.0464530506340537	4.53801964482752	0.046453050634055	0.0464530506340539	0.0464530506340533	1.54645305063405	1.54645305063405	0.0464530506340533	0.0464530506340539	0.0464530506340541	0.0464530506340544	0.046453050634055	1.79645305063405	-0.178164865107137	2.1551684682262	0.19058442268455
236704	323837	172	236704	4.13023237047311	4.3802323704731	3.8802323704731	4.1302323704731	5.6302323704731	5.55823434380103	2.89156767713437	5.12747355405904	3.8802323704731	5.2249010104677	8.26809710584391	1.3802323704731	2.1302323704731	2.1302323704731	2.89156767713437	5.55823434380103	2.1302323704731	5.55823434380103	0.224901010467697	5.55823434380103	2.89156767713436	4.1302323704731	2.1302323704731	5.8802323704731	2.1302323704731	5.8802323704731	4.1302323704731	5.8802323704731	4.1302323704731	5.1302323704731	6.1302323704731	2.89156767713436	4.1302323704731	4.3802323704731	2.1302323704731	4.1302323704731	2.1302323704731	7.3802323704731	4.1302323704731	5.8802323704731	2.1302323704731	3.3802323704731	0.130232370473104	4.88647943386923	0.553146100535893	3.94874215016309
236605	630963	204	236605	2.04654691017047	2.29654691017047	2.29654691017047	2.29654691017047	0.296546910170475	3.43519063288254	3.43519063288255	4.73508885739743	2.29654691017047	3.43519063288254	4.16232541507902	0.296546910170473	4.04654691017047	2.29654691017047	3.43519063288254	3.43519063288254	2.29654691017047	2.43519063288254	3.10185729954921	5.76852396621588	3.10185729954921	4.04654691017047	2.04654691017047	2.29654691017047	4.29654691017047	2.29654691017047	2.29654691017047	2.04654691017047	4.04654691017047	2.29654691017047	3.79654691017047	3.43519063288254	2.29654691017047	2.04654691017047	4.29654691017047	2.29654691017047	2.54654691017047	4.04654691017047	2.29654691017047	2.29654691017047	0.296546910170472	0.296546910170472	0.296546910170472	1.05570290305716	1.05570290305715	1.96020524734475
211980	265697	151	211980	5.66309866632684	8.16309866632684	5.41309866632684	5.41309866632684	4.66309866632684	4.01589844585404	7.34923177918738	0.591863208214539	5.16309866632684	4.01589844585404	10.5854451484492	4.91309866632684	5.16309866632684	5.66309866632684	3.68256511252071	4.01589844585404	3.66309866632684	3.34923177918738	7.01589844585404	7.68256511252071	7.01589844585405	2.66309866632684	3.91309866632684	3.16309866632684	2.91309866632684	2.66309866632684	4.16309866632684	5.66309866632684	3.16309866632684	3.91309866632684	2.91309866632684	4.34923177918738	2.66309866632684	4.91309866632684	3.16309866632684	2.91309866632684	4.16309866632684	2.91309866632684	5.16309866632684	0.66309866632684	0.663098666326838	0.663098666326838	1.66309866632684	6.5097332353237	2.50973323532369	2.86823310924841
212576	676760	129	212576	3.78297296203971	3.78297296203971	3.78297296203971	2.03297296203971	3.78297296203971	3.13256431603514	3.46589764936847	2.10134528858174	3.78297296203971	5.46589764936847	3.2849184828459	1.28297296203971	2.03297296203971	2.03297296203971	3.13256431603514	3.13256431603514	2.03297296203971	0.465897649368469	3.13256431603514	2.7992309827018	0.46589764936847	3.78297296203971	2.03297296203971	0.0329729620397106	0.0329729620397123	2.28297296203971	2.03297296203971	3.53297296203971	2.03297296203971	1.78297296203971	3.28297296203971	5.13256431603514	1.78297296203971	1.53297296203971	0.0329729620397097	2.28297296203971	3.53297296203971	5.78297296203971	2.03297296203971	3.78297296203971	2.28297296203971	1.78297296203971	0.0329729620397115	2.65324927685748	2.65324927685748	4.57806630001781
223778	226081	159	223778	8.88531355016885	8.38531355016884	5.63531355016884	2.88531355016884	5.88531355016884	11.0535644231415	4.05356442314148	3.79433774216043	5.63531355016884	7.72023108980814	6.00122614761518	2.63531355016884	5.88531355016884	2.63531355016884	4.38689775647481	2.72023108980814	-0.114686449831156	12.0535644231415	7.72023108980814	11.3868977564748	0.0535644231414762	6.13531355016884	2.88531355016884	5.13531355016884	4.88531355016884	8.88531355016884	2.63531355016884	8.63531355016884	2.88531355016884	8.13531355016884	9.38531355016884	0.0535644231414718	5.63531355016884	6.13531355016884	6.13531355016884	3.13531355016884	4.88531355016884	6.38531355016884	2.63531355016884	5.63531355016884	6.13531355016884	-0.114686449831161	-0.114686449831161	10.2331650582898	4.56649839162314	7.46018697708364
217828	683231	98	217828	3.69438075238122	1.94438075238123	3.44438075238122	1.94438075238122	1.94438075238122	2.84836284137703	2.84836284137703	1.89642170473483	1.94438075238122	2.84836284137703	3.22841531440534	1.69438075238122	1.94438075238122	1.94438075238122	3.18169617471036	2.84836284137703	1.94438075238122	2.84836284137703	2.84836284137703	4.84836284137703	2.84836284137703	3.44438075238122	1.94438075238122	3.44438075238122	3.94438075238122	3.44438075238122	3.44438075238122	3.44438075238122	3.44438075238122	2.19438075238122	3.44438075238122	2.84836284137703	1.94438075238122	5.44438075238122	1.94438075238122	2.19438075238122	1.94438075238122	5.44438075238122	1.94438075238122	3.44438075238122	1.94438075238122	0.194380752381226	0.194380752381229	0.955260301615105	0.955260301615106	-0.255855171535404
204344	246354	147	204344	7.37286958450072	7.12286958450072	3.37286958450072	3.62286958450072	7.62286958450073	10.401500515934	5.06816718260067	4.46414075241476	3.37286958450072	5.06816718260067	14.0527227335217	2.37286958450073	-0.127130415499277	2.87286958450073	0.0681671826006758	9.73483384926734	3.62286958450073	15.0681671826007	5.06816718260067	9.73483384926734	4.73483384926734	7.62286958450072	3.62286958450072	7.12286958450072	6.87286958450072	10.8728695845007	3.37286958450072	3.37286958450072	3.62286958450072	3.62286958450072	3.62286958450073	0.0681671826006705	3.62286958450072	3.12286958450072	7.12286958450072	3.62286958450072	5.87286958450072	3.87286958450073	3.37286958450073	10.6228695845007	3.62286958450072	1.87286958450072	-0.127130415499273	8.8635114729205	0.196844806253839	4.42899226340029
212303	650622	303	212303	3.83992906876794	-0.160070931232062	-0.160070931232063	2.33992906876794	1.58992906876794	4.17115907235142	1.17115907235142	2.92413835806736	-0.160070931232064	-0.495507594315243	-0.536911991907705	2.33992906876794	-0.160070931232063	-0.160070931232063	-0.495507594315246	1.83782573901809	1.08992906876794	2.17115907235142	-0.495507594315246	1.83782573901809	-0.495507594315246	1.33992906876794	-0.160070931232064	1.33992906876794	1.58992906876794	3.08992906876794	-0.160070931232061	1.33992906876794	1.33992906876794	-0.160070931232062	1.58992906876794	-0.495507594315246	-0.160070931232063	-0.160070931232062	-0.160070931232065	-0.160070931232063	-0.160070931232064	1.33992906876794	-0.160070931232064	1.58992906876794	-0.160070931232064	2.08992906876794	0.839929068767937	-0.350994174686192	2.31567249198048	0.282079686005827
244578	803623	361	244578	5.62486207699542	3.37486207699542	3.62486207699542	2.12486207699542	2.62486207699542	4.82411581193634	5.15744914526968	2.4653144402764	3.87486207699542	3.15744914526968	7.68442122432827	3.37486207699542	3.62486207699542	6.12486207699542	7.15744914526968	5.15744914526968	3.87486207699542	9.49078247860301	2.82411581193634	3.15744914526968	5.15744914526968	4.87486207699542	0.374862076995424	0.374862076995419	0.374862076995422	0.374862076995421	0.374862076995425	0.374862076995422	2.12486207699542	2.12486207699542	0.374862076995422	0.490782478603006	0.374862076995421	2.12486207699542	3.12486207699542	1.62486207699542	0.374862076995424	0.374862076995421	0.37486207699542	5.37486207699542	7.87486207699542	8.12486207699542	2.62486207699542	3.20098443171139	3.20098443171139	2.34236695739089
218702	519057	258	218702	3.04105344439137	-0.208946555608633	1.04105344439137	2.79105344439137	1.04105344439137	5.33754106529386	-0.329125601372808	3.16300412907901	-0.208946555608633	1.33754106529386	-0.331289097223427	-0.20894655560863	-0.208946555608632	-0.208946555608633	-0.329125601372808	1.67087439862719	-0.208946555608632	1.67087439862719	-0.329125601372808	1.67087439862719	-0.329125601372808	1.04105344439137	1.29105344439137	2.54105344439137	4.29105344439137	1.54105344439137	0.541053444391368	1.04105344439137	-0.208946555608632	-0.208946555608632	3.04105344439137	-0.329125601372808	-0.208946555608633	0.791053444391368	0.791053444391368	-0.208946555608634	-0.20894655560863	2.29105344439137	-0.208946555608634	1.29105344439137	-0.208946555608634	1.04105344439137	-0.208946555608629	-0.386861610702029	2.27980505596464	0.0505301938946288
225847	283267	140	225847	-0.294114338438038	3.45588566156196	1.70588566156196	-0.294114338438037	3.70588566156196	-0.247240649102205	2.41942601756446	-0.159223907254985	1.70588566156196	-0.247240649102205	4.9785318423403	1.70588566156196	3.70588566156196	-0.294114338438039	4.7527593508978	-0.247240649102204	3.70588566156196	-0.247240649102203	2.41942601756446	-0.247240649102204	2.41942601756446	1.70588566156196	1.70588566156196	-0.294114338438038	-0.294114338438038	-0.294114338438038	-0.294114338438037	-0.294114338438037	1.45588566156196	1.70588566156196	-0.294114338438036	2.08609268423113	1.45588566156196	3.20588566156196	4.70588566156196	1.45588566156196	1.70588566156196	1.70588566156196	-0.294114338438037	1.70588566156196	3.70588566156197	1.70588566156196	-0.29411433843804	-0.625080995246449	-0.625080995246449	2.85508819785149
238469	585208	397	238469	3.94727830400554	4.44727830400555	3.69727830400555	4.19727830400555	8.19727830400555	0.370020104972603	5.03668677163927	5.70258215381855	5.19727830400555	7.70335343830594	4.21434678017564	1.94727830400555	2.44727830400555	2.44727830400555	2.70335343830594	6.03668677163927	3.69727830400555	6.03668677163927	0.370020104972602	0.370020104972605	7.70335343830594	1.94727830400555	3.69727830400555	0.197278304005549	4.69727830400555	4.44727830400555	5.94727830400555	1.69727830400555	1.94727830400555	7.19727830400555	4.44727830400555	5.37002010497261	6.19727830400555	2.44727830400555	0.197278304005549	4.44727830400555	2.19727830400555	2.19727830400555	3.94727830400555	4.44727830400555	0.197278304005549	2.19727830400555	0.197278304005549	5.49015999019624	3.82349332352957	1.89301763370146
213315	642370	123	213315	2.04725283742745	2.04725283742744	5.54725283742745	3.79725283742744	4.04725283742745	5.40994207523756	6.07660874190423	5.17904751784006	3.79725283742744	5.40994207523756	7.78897871476154	0.0472528374274428	4.29725283742745	2.29725283742745	3.40994207523757	3.40994207523757	2.04725283742745	5.40994207523756	3.07660874190423	8.07660874190424	3.07660874190423	4.04725283742744	4.79725283742744	5.79725283742744	4.54725283742744	4.04725283742744	2.29725283742744	6.04725283742745	2.04725283742745	4.04725283742744	4.29725283742744	3.40994207523756	6.04725283742744	6.54725283742744	4.04725283742744	4.29725283742744	2.29725283742744	6.29725283742744	2.29725283742744	4.29725283742744	4.79725283742744	2.04725283742744	0.0472528374274508	2.61362671529979	3.94696004863313	2.31972837466569
200908	1005479	204	200908	6.34290692919391	2.59290692919391	2.59290692919391	2.84290692919391	2.59290692919391	0.548781195422845	3.54878119542285	3.16179232519082	2.59290692919391	3.54878119542285	-0.119953577467326	0.342906929193909	0.34290692919391	0.342906929193908	3.88211452875618	2.54878119542285	0.342906929193911	0.548781195422847	3.54878119542284	3.54878119542284	0.548781195422843	0.34290692919391	2.59290692919391	2.59290692919391	1.84290692919391	0.34290692919391	2.59290692919391	2.59290692919391	2.84290692919391	4.09290692919391	0.34290692919391	3.54878119542284	0.342906929193909	2.59290692919391	2.34290692919391	2.84290692919391	2.59290692919391	0.342906929193911	0.342906929193912	2.84290692919391	2.09290692919391	1.84290692919391	0.342906929193915	1.08595948599294	1.08595948599294	-0.0915719564976252
212810	734635	311	212810	1.20877140214368	0.20877140214368	0.208771402143678	1.45877140214368	1.45877140214368	1.97129263389883	1.97129263389883	1.60420394865407	1.45877140214368	3.6379593005655	2.44570206954199	0.20877140214368	2.95877140214368	1.70877140214368	2.30462596723217	2.30462596723217	1.70877140214368	2.30462596723217	0.304625967232167	3.97129263389883	0.304625967232165	1.45877140214368	1.70877140214368	1.45877140214368	2.45877140214368	1.45877140214368	0.208771402143679	2.45877140214368	0.208771402143681	1.45877140214368	0.208771402143679	2.30462596723217	1.45877140214368	1.70877140214368	0.208771402143679	0.208771402143679	1.45877140214368	1.70877140214368	1.70877140214368	1.45877140214368	3.45877140214368	1.45877140214368	0.208771402143678	0.619186457062407	0.619186457062407	1.97373590229274
205680	964389	204	205680	4.9679001957468	2.96790019574681	1.46790019574681	3.46790019574681	2.96790019574681	2.29947729935777	2.63281063269111	2.04104637034189	1.71790019574681	4.6328106326911	2.57498511305588	-0.0320998042531904	1.96790019574681	1.71790019574681	2.63281063269111	2.29947729935777	1.46790019574681	6.29947729935778	2.63281063269111	4.6328106326911	2.29947729935777	1.71790019574681	1.46790019574681	1.71790019574681	3.46790019574681	1.71790019574681	2.96790019574681	3.21790019574681	1.71790019574681	1.71790019574681	1.71790019574681	2.29947729935777	3.46790019574681	5.46790019574681	1.46790019574681	1.96790019574681	1.46790019574681	5.2179001957468	1.46790019574681	1.46790019574681	3.7179001957468	1.21790019574681	-0.0320998042531913	0.540020818316258	3.20668748498293	-0.342277038362032
223352	394944	154	223352	4.90612873638193	6.15612873638193	4.15612873638193	6.40612873638193	6.15612873638193	8.31848630083246	5.98515296749913	5.41814057020123	4.15612873638193	2.98515296749913	8.79268283378667	2.15612873638193	4.40612873638193	4.15612873638193	3.31848630083246	5.98515296749913	2.40612873638193	7.98515296749913	5.65181963416579	5.98515296749913	3.31848630083246	2.40612873638193	2.40612873638193	4.15612873638193	6.65612873638193	4.40612873638193	3.65612873638193	5.90612873638193	4.40612873638193	2.40612873638193	4.65612873638193	3.31848630083246	2.40612873638193	4.40612873638193	2.40612873638193	4.15612873638193	2.40612873638193	8.15612873638193	2.40612873638193	4.40612873638193	4.90612873638193	1.90612873638193	0.406128736381934	2.66486939348392	3.99820272681726	1.88968534767678
205670	540152	245	205670	2.91984826321082	-0.0801517367891842	3.16984826321082	2.66984826321082	2.66984826321082	4.09821573608158	6.4315490694149	4.31801704507068	3.16984826321082	3.43154906941491	2.78465264530674	-0.0801517367891846	2.91984826321082	1.41984826321081	6.09821573608157	5.76488240274824	1.41984826321081	2.09821573608157	0.098215736081575	2.09821573608157	1.76488240274824	2.41984826321082	1.16984826321082	4.16984826321082	4.41984826321082	3.16984826321082	2.41984826321082	2.66984826321082	4.16984826321082	1.41984826321082	2.91984826321082	1.76488240274824	1.41984826321082	5.41984826321081	3.91984826321082	3.41984826321082	1.16984826321082	3.16984826321081	2.91984826321081	3.41984826321081	1.41984826321082	-0.0801517367891833	-0.0801517367891766	0.134911656824829	3.13491165682483	-0.205084718467154
229066	486938	329	229066	3.60737903008599	5.10737903008598	0.357379030085982	0.357379030085982	0.357379030085985	3.5143281815389	2.5143281815389	0.89652018947693	4.35737903008599	0.180994848205576	0.901514496351782	0.357379030085984	2.10737903008598	2.60737903008599	0.180994848205572	6.18099484820557	5.85737903008598	7.5143281815389	4.18099484820557	0.180994848205569	2.5143281815389	6.60737903008598	0.357379030085986	2.10737903008598	0.357379030085985	6.35737903008598	2.10737903008599	0.357379030085983	0.357379030085985	4.35737903008598	2.10737903008599	0.180994848205566	0.357379030085983	5.10737903008598	3.10737903008598	2.35737903008599	2.35737903008599	2.60737903008598	4.85737903008599	2.60737903008598	6.10737903008599	0.357379030085984	2.85737903008598	2.38982389075236	2.38982389075236	6.96217719190907
213327	493057	174	213327	2.82734721677549	3.07734721677549	0.577347216775498	0.577347216775496	7.3273472167755	7.13788941594342	9.13788941594342	0.417825371516853	4.8273472167755	6.47122274927676	5.67887774763942	2.5773472167755	3.0773472167755	6.8273472167755	6.80455608261009	7.13788941594342	7.3273472167755	4.13788941594342	3.47122274927676	4.13788941594342	6.13788941594342	5.0773472167755	7.0773472167755	6.3273472167755	5.3273472167755	3.0773472167755	3.8273472167755	4.5773472167755	5.3273472167755	6.82734721677549	5.8273472167755	4.13788941594342	3.8273472167755	2.8273472167755	4.8273472167755	5.3273472167755	5.0773472167755	3.0773472167755	3.0773472167755	0.577347216775501	3.0773472167755	2.5773472167755	2.3273472167755	3.12176720655114	1.12176720655114	-0.0347597935760917
211883	412683	99	211883	7.0020007298323	4.7520007298323	4.2520007298323	2.5020007298323	4.7520007298323	5.58706851878906	3.92040185212239	2.82327172237978	2.7520007298323	3.92040185212239	4.11150890208865	0.502000729832298	2.7520007298323	4.5020007298323	3.92040185212239	3.58706851878906	2.7520007298323	6.58706851878905	3.92040185212239	5.58706851878906	3.92040185212239	4.5020007298323	2.5020007298323	2.7520007298323	6.7520007298323	4.7520007298323	2.7520007298323	2.7520007298323	2.7520007298323	2.7520007298323	4.7520007298323	3.92040185212239	2.7520007298323	2.7520007298323	2.7520007298323	2.7520007298323	2.5020007298323	2.5020007298323	2.5020007298323	4.2520007298323	2.7520007298323	0.5020007298323	0.502000729832308	1.51539689050636	1.51539689050636	-0.251067545679327
237234	484018	191	237234	6.66719878540141	4.91719878540142	4.16719878540142	4.41719878540142	5.91719878540142	5.75512789986247	0.755127899862477	3.58093960075252	2.66719878540142	3.08846123319581	4.16970368011965	2.41719878540142	0.917198785401414	4.66719878540142	3.42179456652914	3.08846123319581	0.917198785401418	6.42179456652914	3.42179456652914	2.75512789986248	0.755127899862469	4.41719878540142	2.66719878540142	4.16719878540142	6.41719878540142	6.66719878540142	4.16719878540142	4.16719878540142	2.91719878540142	2.66719878540142	4.91719878540142	3.42179456652914	4.66719878540142	5.41719878540142	4.91719878540142	4.66719878540142	2.66719878540142	8.91719878540142	4.16719878540142	5.91719878540142	6.91719878540142	2.41719878540142	3.16719878540142	1.53159049365127	1.53159049365127	5.80113714733941
221562	273779	98	221562	8.4245775115653	9.4245775115653	8.42457751156528	6.92457751156528	6.42457751156528	8.54212044510688	3.87545377844021	0.782645316521618	3.67457751156528	6.20878711177355	7.13799361931218	4.42457751156529	3.67457751156529	3.17457751156529	0.87545377844021	8.20878711177355	3.92457751156529	4.20878711177354	8.20878711177355	8.87545377844021	3.87545377844021	2.67457751156529	2.92457751156529	3.92457751156528	3.92457751156528	3.42457751156529	4.92457751156528	6.17457751156528	3.67457751156528	5.17457751156529	5.42457751156528	4.54212044510688	3.17457751156528	3.17457751156528	3.67457751156529	3.17457751156528	3.92457751156529	8.67457751156528	5.67457751156529	3.92457751156529	3.92457751156529	0.924577511565283	0.92457751156529	1.68289471431914	1.68289471431914	0.357316236980169
208812	812417	204	208812	1.76820960943072	0.268209609430724	1.76820960943073	0.268209609430728	1.76820960943073	0.300304631277138	2.63363796461047	0.114696545635098	2.01820960943073	2.63363796461047	3.5860825465069	0.268209609430726	0.268209609430725	2.01820960943073	2.63363796461047	2.63363796461047	0.268209609430726	0.300304631277138	2.30030463127714	0.300304631277136	0.300304631277138	0.268209609430728	1.76820960943073	0.268209609430725	0.268209609430727	0.268209609430727	1.76820960943073	1.51820960943073	1.76820960943073	2.01820960943073	2.01820960943073	2.63363796461047	0.268209609430728	1.76820960943073	0.268209609430729	2.01820960943073	0.268209609430726	2.01820960943073	0.268209609430727	2.01820960943073	0.268209609430728	0.268209609430727	0.268209609430728	0.600529079513506	0.600529079513506	0.057308181297165
211898	413647	270	211898	4.17846883613965	3.92846883613965	3.42846883613965	2.17846883613965	6.17846883613965	4.76843443145637	6.10176776478971	3.33417827177583	2.92846883613965	1.76843443145638	3.796981382569	3.17846883613965	3.92846883613965	4.92846883613965	3.76843443145638	2.43510109812304	0.678468836139657	5.10176776478971	4.10176776478971	5.76843443145638	1.10176776478971	3.42846883613965	1.92846883613965	5.17846883613965	5.67846883613965	3.67846883613965	3.42846883613965	4.92846883613965	4.92846883613965	2.17846883613965	4.17846883613965	0.10176776478971	2.17846883613966	2.42846883613966	0.678468836139654	3.67846883613965	0.678468836139658	3.42846883613966	2.17846883613966	2.42846883613965	3.92846883613966	1.92846883613965	2.17846883613965	0.808405291263245	0.808405291263246	2.46952401672983
202838	787837	116	202838	5.8262952689386	2.07629526893859	4.07629526893859	1.57629526893859	3.32629526893859	2.73989532293193	5.4065619895986	1.98112607618999	2.07629526893859	5.07322865626527	5.9289415608057	0.0762952689385936	2.07629526893859	3.82629526893859	3.07322865626526	2.73989532293193	1.57629526893859	2.4065619895986	2.73989532293193	5.07322865626527	2.73989532293193	3.57629526893859	1.32629526893859	3.57629526893859	6.07629526893859	2.07629526893859	4.07629526893859	3.82629526893859	2.32629526893859	2.07629526893859	2.07629526893859	3.07322865626526	3.82629526893859	5.82629526893859	2.32629526893859	2.07629526893859	2.07629526893859	5.57629526893859	1.82629526893859	4.07629526893859	3.82629526893859	0.0762952689385927	0.076295268938598	0.888994640979585	4.22232797431292	-0.304834964347139
227045	270821	218	227045	6.38363063903924	6.13363063903924	5.63363063903924	5.38363063903924	6.13363063903924	5.6336397986233	7.30030646528997	-0.129724911350804	5.13363063903924	4.30030646528997	4.98861105283026	2.13363063903924	0.383630639039243	3.63363063903924	4.30030646528997	3.96697313195663	3.38363063903924	2.96697313195663	4.30030646528997	7.6336397986233	3.96697313195663	3.63363063903924	3.13363063903924	0.383630639039243	2.63363063903924	2.88363063903924	2.63363063903924	5.63363063903924	5.38363063903924	3.38363063903924	0.383630639039243	0.300306465289965	5.63363063903924	5.88363063903924	6.38363063903924	2.88363063903924	3.38363063903924	3.88363063903924	4.88363063903924	3.13363063903924	3.88363063903924	2.88363063903924	0.383630639039244	7.81940661545544	5.15273994878878	0.211201053429023
199215	756511	204	199215	0.67879839252444	2.17879839252444	2.17879839252444	0.678798392524441	2.17879839252444	0.399345428595523	5.06601209526219	2.80898080798152	0.678798392524439	2.73267876192886	0.454892569816683	0.67879839252444	0.678798392524443	3.92879839252444	0.399345428595526	0.399345428595526	2.67879839252444	4.06601209526219	0.399345428595526	2.73267876192886	2.39934542859553	2.92879839252444	0.678798392524441	0.678798392524442	2.17879839252444	0.678798392524441	4.17879839252444	2.17879839252444	2.17879839252444	0.67879839252444	0.678798392524442	0.399345428595526	0.678798392524443	2.42879839252444	2.17879839252444	0.678798392524441	2.17879839252444	0.67879839252444	0.678798392524442	3.17879839252444	0.678798392524442	0.678798392524441	2.92879839252444	1.00114823875032	1.00114823875032	2.5057190947704
218513	300814	228	218513	2.17338306617181	1.92338306617181	3.92338306617181	-0.326616933828189	2.17338306617181	-0.163321235136725	2.83667876486328	3.11632306698367	4.67338306617181	3.17001209819661	3.08273661542679	-0.326616933828189	3.17338306617181	-0.326616933828189	7.17001209819662	-0.163321235136723	-0.326616933828188	-0.163321235136722	1.17001209819661	1.50334543152994	8.50334543152995	0.923383066171813	4.92338306617181	-0.326616933828188	-0.326616933828186	-0.326616933828187	1.92338306617181	2.17338306617181	2.42338306617181	-0.326616933828188	-0.326616933828188	3.50334543152994	5.42338306617181	3.67338306617181	2.17338306617181	6.17338306617181	5.17338306617181	2.67338306617181	4.92338306617181	2.42338306617181	7.42338306617181	4.92338306617181	10.6733830661718	-0.65396822385884	6.34603177614116	3.72783199003247
227280	495063	174	227280	5.43488323835943	5.68488323835942	-0.0651167616405877	2.43488323835941	-0.0651167616405903	2.95926926501219	-0.37406406832113	3.57540818662803	-0.0651167616405859	-0.374064068321135	-0.567750299258495	-0.0651167616405872	2.18488323835941	-0.0651167616405877	-0.374064068321136	1.62593593167886	1.93488323835941	6.29260259834553	-0.37406406832114	-0.374064068321137	2.62593593167886	-0.0651167616405859	2.18488323835942	2.18488323835941	2.43488323835941	2.43488323835941	-0.0651167616405863	2.18488323835941	2.18488323835942	1.68488323835942	2.68488323835941	4.62593593167886	-0.0651167616405854	-0.0651167616405872	4.68488323835941	4.43488323835941	-0.0651167616405841	2.43488323835941	-0.0651167616405841	4.43488323835941	4.18488323835941	2.43488323835941	6.68488323835942	5.58428044899708	9.25094711566374	6.95390838613369
226349	296031	154	226349	2.99985907445442	2.49985907445442	4.24985907445442	2.24985907445442	4.49985907445442	5.17877122118774	5.17877122118774	3.04240593278346	2.24985907445442	0.178771221187745	4.33204758204797	2.24985907445442	4.24985907445442	2.24985907445442	2.51210455452108	0.178771221187743	2.24985907445442	7.17877122118775	5.17877122118774	0.178771221187747	2.84543788785441	5.74985907445442	1.99985907445442	3.99985907445442	5.74985907445442	5.74985907445443	3.99985907445442	3.99985907445442	3.99985907445442	0.499859074454424	6.24985907445442	0.178771221187746	2.49985907445442	2.49985907445442	0.499859074454422	1.99985907445442	0.499859074454425	4.24985907445442	0.499859074454422	1.99985907445442	2.49985907445442	0.499859074454424	0.49985907445442	2.62388493242833	3.62388493242833	4.48770754475149
224798	464635	329	224798	6.29652116063039	3.79652116063039	1.79652116063039	3.79652116063039	3.79652116063039	7.07092655096526	2.40425988429859	2.18592235509325	2.04652116063039	6.07092655096526	7.79223103782698	0.0465211606303915	0.0465211606303888	4.04652116063039	3.07092655096526	3.07092655096526	3.54652116063039	8.07092655096526	3.07092655096526	5.07092655096526	3.07092655096526	2.04652116063039	1.79652116063039	3.29652116063039	4.79652116063039	3.79652116063039	1.79652116063039	4.04652116063039	2.04652116063039	1.79652116063039	3.29652116063039	3.07092655096526	1.79652116063039	3.29652116063039	3.29652116063039	1.79652116063039	2.04652116063039	3.54652116063039	3.29652116063039	3.54652116063039	4.54652116063039	2.29652116063039	0.0465211606303932	0.60480073992112	3.27146740658779	1.65776832987526
208651	834421	91	208651	4.33794187919033	2.08794187919033	1.83794187919033	2.33794187919033	1.83794187919033	2.58872189008541	2.58872189008541	-0.190502328777084	1.58794187919033	2.58872189008541	3.42144558358184	0.337941879190328	1.08794187919033	2.08794187919033	2.92205522341875	2.58872189008541	2.08794187919033	2.92205522341875	2.58872189008541	2.58872189008541	2.92205522341875	1.83794187919033	0.33794187919033	1.83794187919033	3.33794187919033	1.58794187919033	1.83794187919033	1.58794187919033	1.58794187919033	1.83794187919033	1.58794187919033	2.58872189008541	1.83794187919033	2.08794187919033	1.58794187919033	1.83794187919033	1.83794187919033	1.83794187919033	1.83794187919033	1.83794187919033	4.08794187919033	2.08794187919033	0.337941879190331	1.09168067328462	2.75834733995129	-0.138132717831641
231576	882371	361	231576	2.62038139501932	0.120381395019328	1.12038139501932	0.120381395019323	0.120381395019324	1.44446242359241	0.111129090259073	1.33722711373821	0.120381395019325	0.111129090259071	1.93177151595727	0.120381395019325	0.120381395019322	1.12038139501932	0.111129090259074	1.44446242359241	1.12038139501933	1.77779575692574	1.77779575692574	0.111129090259073	0.111129090259072	1.12038139501932	0.120381395019325	1.37038139501932	2.62038139501932	0.120381395019324	1.12038139501932	0.120381395019324	1.12038139501932	0.120381395019324	0.120381395019325	0.111129090259071	0.120381395019324	2.37038139501932	1.37038139501932	0.120381395019326	1.12038139501932	0.120381395019324	1.12038139501932	1.37038139501932	1.62038139501932	1.37038139501932	0.120381395019325	0.317123272979988	0.317123272979988	0.0493794364333595
203259	692230	217	203259	3.24482257131113	1.49482257131113	3.49482257131113	-0.255177428688866	1.49482257131113	0.101779677139682	0.101779677139685	4.61326937973407	1.24482257131114	2.10177967713968	-0.417071557311641	-0.255177428688865	1.24482257131113	1.24482257131113	0.101779677139683	1.76844634380635	-0.255177428688866	2.10177967713968	0.101779677139683	4.43511301047302	2.10177967713968	1.74482257131113	-0.255177428688865	1.49482257131113	1.74482257131113	1.49482257131113	1.49482257131113	1.24482257131113	2.99482257131114	1.49482257131113	3.24482257131113	0.101779677139682	3.49482257131113	5.49482257131113	1.49482257131113	1.49482257131113	1.49482257131114	1.74482257131113	1.24482257131113	1.49482257131113	-0.255177428688866	-0.255177428688867	-0.255177428688863	0.0395908104289557	3.03959081042896	-0.442016248724838
202841	837787	204	202841	5.10034278223728	0.350342782237282	1.85034278223728	3.10034278223728	0.350342782237279	0.454965238644891	2.78829857197823	2.34569446100878	1.85034278223728	0.454965238644892	0.000303985005948526	0.350342782237282	2.10034278223728	2.10034278223728	2.78829857197823	2.78829857197823	2.10034278223728	6.12163190531156	2.78829857197823	0.454965238644893	0.454965238644893	2.10034278223728	1.85034278223728	1.85034278223728	3.85034278223728	0.350342782237281	0.350342782237282	1.60034278223728	3.10034278223728	2.10034278223728	0.350342782237282	2.45496523864489	1.85034278223728	0.350342782237281	1.85034278223728	2.10034278223728	1.85034278223728	1.85034278223728	0.350342782237282	3.60034278223728	3.60034278223728	1.85034278223728	0.350342782237284	0.921886291623968	0.921886291623968	0.0121584710048133
227366	283401	159	227366	6.9775070798135	2.72750707981351	3.72750707981351	3.97750707981352	3.97750707981351	8.5497674401869	6.21643410685357	2.32357187517227	1.97750707981351	4.88310077352023	7.85499481341172	-0.272492920186486	2.22750707981351	4.72750707981351	3.5497674401869	7.5497674401869	1.97750707981351	8.5497674401869	3.21643410685357	8.21643410685357	3.21643410685357	4.22750707981351	1.72750707981351	4.47750707981351	6.47750707981351	3.97750707981351	3.22750707981351	4.22750707981351	3.47750707981351	3.47750707981351	6.72750707981351	3.21643410685357	1.97750707981351	6.97750707981351	3.72750707981351	4.72750707981351	1.72750707981351	3.97750707981351	1.72750707981351	4.22750707981351	4.47750707981351	-0.272492920186488	-0.272492920186496	4.2831136709971	3.94978033766377	2.42024199956445
224552	494599	239	224552	1.28411655811756	3.53411655811756	4.78411655811756	2.28411655811756	3.03411655811756	2.79378160659105	4.46044827325771	1.7473286956913	4.53411655811756	1.79378160659105	3.74343233718839	3.28411655811756	3.03411655811756	3.53411655811756	1.46044827325771	2.79378160659105	0.0341165581175602	2.46044827325771	3.46044827325771	1.79378160659104	5.46044827325771	1.28411655811756	0.0341165581175611	0.0341165581175606	3.28411655811756	3.28411655811756	1.78411655811756	3.03411655811756	1.78411655811756	1.78411655811756	2.53411655811756	2.79378160659105	4.78411655811756	4.78411655811756	2.03411655811756	0.0341165581175615	1.53411655811756	3.78411655811756	2.78411655811756	1.28411655811756	2.03411655811756	1.03411655811756	0.0341165581175635	0.0103154592888641	0.0103154592888635	-0.0816261957676305
228248	292824	144	228248	-0.143643374424306	2.85635662557569	4.35635662557569	4.1063566255757	1.60635662557569	1.72067289476462	-0.279327105235384	5.38103933262334	1.6063566255757	2.38733956143129	3.93985508993056	-0.143643374424309	4.60635662557569	-0.143643374424306	4.38733956143129	1.38733956143129	-0.143643374424306	5.05400622809796	5.38733956143129	4.38733956143129	-0.27932710523538	2.35635662557569	3.60635662557569	1.1063566255757	6.35635662557569	3.60635662557569	0.606356625575698	2.60635662557569	1.60635662557569	-0.143643374424305	2.10635662557569	2.05400622809795	0.856356625575695	1.6063566255757	-0.143643374424303	4.85635662557569	-0.143643374424302	-0.143643374424303	-0.143643374424304	3.35635662557569	-0.143643374424304	1.85635662557569	1.60635662557569	-0.43075499775482	-0.430754997754821	3.4211359393363
200391	979271	204	200391	5.9545136418066	0.204513641806605	2.2045136418066	1.9545136418066	0.204513641806606	-0.175958928453031	2.1573744048803	0.359404101635189	1.70451364180661	4.49070773821364	3.86614047616003	3.2045136418066	3.70451364180661	0.204513641806604	-0.175958928453029	-0.17595892845303	1.95451364180661	4.1573744048803	-0.17595892845303	4.82404107154697	-0.17595892845303	0.204513641806604	0.204513641806606	0.204513641806605	4.20451364180661	1.95451364180661	0.204513641806606	1.70451364180661	0.204513641806607	0.204513641806606	3.9545136418066	-0.175958928453027	3.9545136418066	0.204513641806607	0.204513641806606	0.204513641806606	0.204513641806604	3.70451364180661	1.70451364180661	1.95451364180661	4.9545136418066	1.45451364180661	1.9545136418066	2.18596560984909	4.85263227651576	5.11531045086184
227301	592187	232	227301	6.62137391036058	2.87137391036058	2.37137391036059	4.12137391036059	4.62137391036058	3.34347743294378	3.01014409961045	0.681643176979728	0.621373910360588	3.01014409961045	0.794933094164088	0.621373910360582	2.62137391036058	4.62137391036058	3.01014409961045	0.676810766277113	4.12137391036058	6.01014409961045	0.676810766277113	0.676810766277114	3.01014409961045	2.62137391036059	3.62137391036058	2.62137391036059	4.37137391036058	4.12137391036058	2.37137391036059	2.12137391036059	3.87137391036058	0.621373910360586	6.62137391036058	3.01014409961045	2.87137391036059	5.12137391036058	2.87137391036058	6.37137391036059	2.62137391036058	5.62137391036058	2.37137391036059	3.87137391036058	5.62137391036059	2.37137391036058	4.87137391036058	3.64202058398183	5.97535391731516	5.818354447537
227281	490484	114	227281	4.46334981080324	2.21334981080324	-0.536650189196762	1.71334981080324	1.71334981080324	6.32754861234397	5.99421527901064	2.00453152779836	3.71334981080324	2.32754861234397	8.07142058860703	0.963349810803236	1.96334981080324	4.21334981080324	4.66088194567731	4.99421527901064	-0.536650189196765	2.99421527901064	2.32754861234397	7.99421527901064	4.66088194567731	3.96334981080324	3.21334981080324	3.96334981080324	4.71334981080323	7.21334981080324	-0.536650189196764	4.21334981080324	3.96334981080323	5.21334981080323	7.46334981080324	-0.339118054322696	5.46334981080324	3.96334981080323	1.71334981080323	6.21334981080323	-0.536650189196762	4.96334981080323	2.96334981080323	3.21334981080323	1.71334981080324	1.71334981080323	1.46334981080324	5.56440130101027	3.56440130101027	2.29025113539367
202571	648828	204	202571	2.44450945816135	2.69450945816135	1.94450945816134	4.19450945816134	2.69450945816134	0.440050749405585	3.10671741607225	2.88722233482479	2.44450945816134	3.10671741607225	0.101890710022867	0.444509458161344	2.19450945816134	2.69450945816134	0.440050749405587	0.440050749405583	0.444509458161346	0.440050749405585	3.10671741607225	3.10671741607225	3.10671741607225	2.44450945816134	5.19450945816134	2.44450945816134	2.44450945816134	4.44450945816134	2.44450945816134	0.444509458161344	1.94450945816134	3.94450945816134	2.44450945816134	3.10671741607225	4.44450945816135	2.44450945816134	0.444509458161348	4.44450945816134	3.94450945816135	2.69450945816134	0.444509458161342	0.444509458161344	0.444509458161344	0.444509458161343	2.44450945816134	0.9648028869388	0.9648028869388	2.15262852814287
224522	279422	174	224522	-0.109810543331019	1.39018945666898	-0.109810543331017	-0.109810543331018	-0.109810543331018	6.15844249901679	2.49177583235013	1.94633653317918	-0.109810543331019	0.158442499016789	9.876789634956	-0.109810543331018	1.39018945666898	-0.109810543331017	2.15844249901679	3.82510916568346	4.14018945666898	3.15844249901679	2.49177583235013	0.158442499016792	0.158442499016791	1.64018945666898	-0.109810543331015	1.39018945666898	-0.109810543331017	2.89018945666898	-0.109810543331015	-0.109810543331016	-0.109810543331016	1.64018945666898	-0.109810543331017	2.49177583235013	-0.109810543331016	1.39018945666898	-0.109810543331016	4.64018945666898	2.14018945666898	-0.109810543331017	2.64018945666898	2.64018945666898	-0.109810543331017	1.64018945666898	-0.109810543331021	-0.239164648728558	2.09416868460478	2.02847677654185
224541	466569	170	224541	-0.00282777529633371	3.24717222470367	1.74717222470367	-0.00282777529632927	3.74717222470367	2.49330824613388	-0.17335842053278	0.319406192759148	4.49717222470367	1.82664157946722	0.224727208932206	1.74717222470367	3.24717222470367	1.74717222470367	4.49330824613388	2.82664157946722	2.99717222470367	-0.173358420532784	-0.173358420532785	-0.173358420532783	2.15997491280055	2.99717222470367	3.24717222470367	-0.0028277752963306	1.74717222470367	2.24717222470367	1.49717222470367	-0.00282777529632972	-0.00282777529632883	-0.00282777529633016	1.49717222470367	2.49330824613388	3.99717222470367	3.74717222470367	7.24717222470366	3.74717222470367	1.99717222470367	1.99717222470367	-0.0028277752963306	1.99717222470367	5.74717222470367	3.24717222470367	6.99717222470367	-0.326946926882699	4.33971973978397	8.16958805347102
223938	492335	184	223938	4.60204208420152	2.60204208420152	2.60204208420153	2.85204208420152	3.10204208420153	0.577864638954142	2.24453130562081	3.90388942069439	0.85204208420152	0.577864638954146	4.51854692106975	2.60204208420152	0.852042084201518	0.852042084201521	0.577864638954142	0.577864638954142	0.852042084201525	0.577864638954138	2.91119797228748	0.57786463895414	0.57786463895414	2.60204208420152	2.60204208420152	0.85204208420152	2.10204208420152	0.852042084201526	0.852042084201526	4.10204208420152	2.60204208420152	2.85204208420152	5.85204208420152	2.91119797228748	3.35204208420152	2.85204208420152	4.85204208420152	6.60204208420152	6.35204208420152	6.60204208420152	4.85204208420152	2.85204208420152	0.852042084201527	4.35204208420152	2.85204208420152	3.70155613717634	3.70155613717634	10.2248581399812
220005	223782	159	220005	2.98832838429339	0.238328384293385	3.98832838429339	0.238328384293389	0.238328384293391	4.46705292024797	7.8003862535813	0.00344446472920934	0.238328384293387	0.467052920247968	5.72908930887899	2.23832838429339	2.48832838429339	7.48832838429338	0.467052920247968	8.46705292024798	3.23832838429339	0.46705292024797	0.467052920247971	0.46705292024797	4.46705292024797	2.48832838429339	0.238328384293389	5.23832838429339	2.98832838429339	3.73832838429339	0.238328384293388	0.238328384293388	2.98832838429339	0.238328384293386	0.238328384293389	7.46705292024797	0.238328384293387	3.48832838429339	0.238328384293387	3.23832838429339	0.238328384293389	5.23832838429338	3.23832838429339	2.98832838429339	0.238328384293387	0.238328384293387	0.238328384293393	3.29876456005316	0.632097893386492	-0.14928174119012
218986	550678	191	218986	5.73344349637043	1.73344349637044	3.73344349637044	1.98344349637044	3.98344349637044	2.85091138560053	2.85091138560053	4.648365077126	3.23344349637044	5.5175780522672	7.78202770134893	1.23344349637044	1.73344349637044	3.98344349637044	2.85091138560053	2.5175780522672	1.73344349637044	6.18424471893386	3.18424471893387	5.18424471893387	2.85091138560053	3.73344349637044	1.73344349637044	3.73344349637043	3.98344349637044	2.23344349637043	3.73344349637044	3.48344349637043	1.73344349637044	3.98344349637043	5.98344349637043	2.85091138560053	1.73344349637043	6.73344349637043	3.98344349637043	-0.0165565036295652	1.98344349637044	6.23344349637043	1.98344349637044	1.98344349637044	4.48344349637043	-0.0165565036295643	-0.0165565036295554	2.64081757986182	3.97415091319516	2.79367994289338
231709	411642	240	231709	0.0554419142985751	2.30544191429857	0.0554419142985734	1.55544191429857	0.0554419142985698	0.269580776806789	0.269580776806785	4.52579520525468	0.0554419142985694	0.269580776806786	3.58218014449506	0.0554419142985729	0.0554419142985714	1.80544191429857	2.93624744347345	0.269580776806787	2.05544191429857	5.60291411014012	0.269580776806787	0.269580776806787	2.93624744347345	2.05544191429857	0.0554419142985736	3.55544191429857	1.80544191429857	1.80544191429857	1.55544191429857	0.05544191429857	2.05544191429857	0.0554419142985725	0.0554419142985707	0.269580776806786	2.05544191429857	2.55544191429857	0.0554419142985714	0.0554419142985714	0.0554419142985707	6.30544191429856	0.055441914298572	1.80544191429857	4.80544191429857	0.0554419142985705	0.0554419142985727	0.288716566208176	2.95538323287484	5.13767510892464
231656	956670	295	231656	2.21995992839175	1.96995992839176	1.71995992839176	1.96995992839175	1.71995992839175	3.63595842750552	-0.0307082391611466	3.19669120680629	1.96995992839175	-0.0307082391611413	3.30905459468421	0.469959928391755	0.469959928391753	0.469959928391751	-0.0307082391611435	1.96929176083886	0.469959928391753	3.63595842750552	3.96929176083886	4.30262509417219	-0.0307082391611431	1.46995992839175	1.21995992839175	1.96995992839175	2.21995992839175	3.21995992839175	1.46995992839175	1.71995992839175	2.21995992839175	0.469959928391755	3.46995992839175	-0.0307082391611431	0.469959928391754	1.71995992839175	0.469959928391757	0.469959928391754	0.469959928391755	1.46995992839175	1.71995992839175	2.21995992839175	0.469959928391755	0.469959928391754	1.71995992839175	0.389868602238387	2.72320193557172	3.65732147701681
227302	530294	174	227302	1.56652867903497	0.316528679034969	1.81652867903497	0.316528679034974	3.56652867903497	4.8763490387013	0.543015705367965	2.73672362307033	0.316528679034966	0.543015705367969	0.78655163458751	0.316528679034966	2.06652867903497	1.81652867903497	0.54301570536797	0.543015705367969	0.316528679034972	2.8763490387013	2.54301570536797	0.543015705367969	0.54301570536797	1.81652867903497	1.81652867903497	1.81652867903497	3.81652867903497	3.81652867903497	0.316528679034971	0.31652867903497	1.81652867903497	0.31652867903497	5.81652867903497	0.543015705367972	2.31652867903497	4.31652867903497	2.56652867903497	3.81652867903497	2.06652867903497	7.06652867903497	0.316528679034971	1.81652867903497	2.81652867903497	1.81652867903497	0.316528679034967	0.440686187689588	2.77401952102292	7.54568920001199
199203	663983	204	199203	3.93750698758886	2.43750698758887	2.68750698758886	2.43750698758886	2.43750698758886	3.0945759367596	3.0945759367596	2.93250173602414	2.43750698758886	3.0945759367596	7.66560253399788	0.437506987588866	4.18750698758886	2.68750698758886	0.427909270092934	0.427909270092934	2.43750698758886	3.0945759367596	0.427909270092931	3.42790927009293	3.0945759367596	2.43750698758886	0.437506987588862	2.18750698758886	0.437506987588861	0.437506987588864	0.437506987588864	0.437506987588864	1.93750698758886	0.437506987588864	1.18750698758886	0.427909270092936	0.437506987588863	2.18750698758886	0.437506987588867	0.437506987588863	0.437506987588862	0.437506987588865	0.437506987588862	0.437506987588863	2.43750698758886	0.437506987588866	0.437506987588864	0.900850230879502	3.23418356421284	0.155433380025546
229010	647083	217	229010	4.50940171567184	2.25940171567184	2.50940171567184	2.25940171567184	2.50940171567184	3.05891939125865	3.39225272459199	2.53023981132514	2.50940171567184	5.05891939125865	4.36493537253202	1.50940171567184	2.25940171567184	4.25940171567184	3.39225272459199	3.39225272459199	2.25940171567184	6.39225272459198	3.39225272459199	3.39225272459199	3.39225272459199	2.25940171567184	0.509401715671838	2.25940171567184	2.50940171567184	2.50940171567184	2.25940171567184	0.509401715671836	2.50940171567184	0.509401715671837	2.50940171567184	0.72558605792532	2.50940171567184	4.50940171567184	2.50940171567184	2.50940171567184	2.25940171567184	4.25940171567184	2.25940171567184	2.50940171567184	5.25940171567184	0.50940171567184	0.509401715671844	1.16149809713309	3.82816476379976	-0.0463837703628727
216424	337707	191	216424	3.26658765040739	0.766587650407383	0.766587650407387	2.76658765040739	0.766587650407389	3.34937060522493	3.68270393855826	0.756989492748377	4.51658765040739	3.0160372718916	5.12636484614519	0.766587650407387	2.76658765040739	2.51658765040739	3.34937060522493	6.0160372718916	3.01658765040739	7.0160372718916	0.682703938558261	6.0160372718916	0.682703938558259	2.76658765040739	0.766587650407388	4.51658765040739	0.766587650407389	4.76658765040739	2.26658765040739	4.51658765040739	2.76658765040739	0.766587650407389	5.01658765040739	0.68270393855826	0.766587650407392	0.766587650407388	3.26658765040739	2.76658765040739	2.76658765040739	5.01658765040739	0.76658765040739	6.26658765040739	6.01658765040739	0.76658765040739	0.766587650407391	1.28724424167132	4.28724424167133	6.33941292865159
218755	1031733	202	218755	4.09447392023281	1.59447392023281	0.094473920232808	0.0944739202328073	1.59447392023281	2.41493088706065	0.414930887060653	-0.286888481609952	0.0944739202328087	2.74826422039399	3.00311576771043	0.09447392023281	0.0944739202328082	3.34447392023281	2.74826422039398	2.41493088706065	1.84447392023281	6.08159755372732	0.414930887060653	2.74826422039399	2.74826422039399	0.09447392023281	0.0944739202328095	0.0944739202328087	2.09447392023281	1.34447392023281	1.34447392023281	0.0944739202328104	1.59447392023281	1.59447392023281	1.34447392023281	2.74826422039398	1.84447392023281	3.34447392023281	1.84447392023281	1.34447392023281	1.34447392023281	3.09447392023281	1.59447392023281	3.09447392023281	4.84447392023281	0.094473920232809	0.0944739202328124	0.538818935564107	2.87215226889744	-0.288965660083574
235011	290459	188	235011	2.04802640307745	4.79802640307745	3.04802640307745	4.54802640307745	0.29802640307745	0.355068114537697	4.3550681145377	2.90861353381294	0.298026403077451	0.355068114537698	3.79946966637106	0.298026403077451	0.298026403077451	2.54802640307745	3.68840144787103	0.355068114537698	2.04802640307745	7.02173478120437	0.355068114537699	0.355068114537698	0.355068114537698	0.298026403077454	0.298026403077452	0.29802640307745	0.29802640307745	3.29802640307745	1.79802640307745	0.298026403077452	5.04802640307745	2.04802640307745	0.298026403077453	0.355068114537697	2.79802640307745	5.29802640307745	4.54802640307745	0.298026403077452	4.79802640307745	2.29802640307745	2.04802640307745	4.54802640307745	2.29802640307745	4.79802640307745	0.298026403077452	0.552790207726929	0.552790207726929	4.70896708956557
202673	799249	95	202673	2.13195447707683	0.381954477076822	0.381954477076828	3.38195447707683	1.88195447707683	2.51788125825437	0.517881258254364	0.173012012190136	0.381954477076829	0.517881258254364	3.2724309515131	0.381954477076827	0.381954477076828	1.88195447707683	2.51788125825436	2.8512145915877	1.88195447707683	0.517881258254364	0.517881258254364	2.51788125825436	0.517881258254362	1.88195447707683	1.88195447707683	0.381954477076829	1.63195447707683	0.381954477076826	0.381954477076829	1.88195447707683	1.88195447707683	1.88195447707683	0.381954477076828	2.51788125825436	0.381954477076829	0.38195447707683	0.381954477076829	1.88195447707683	1.88195447707683	2.13195447707683	2.13195447707683	1.88195447707683	1.88195447707683	1.63195447707683	0.381954477076827	0.845533260014737	0.845533260014737	-0.00860862215193059
222169	975088	144	222169	6.3012987011626	-0.198701298837404	3.05129870116259	1.8012987011626	2.8012987011626	0.134806387981955	2.46813972131529	0.697278035016999	1.8012987011626	2.13480638798195	5.14552923217324	3.05129870116259	1.3012987011626	-0.198701298837407	2.46813972131529	2.13480638798195	1.3012987011626	2.13480638798195	0.134806387981955	2.46813972131529	2.46813972131529	1.0512987011626	-0.198701298837403	2.80129870116259	3.30129870116259	1.55129870116259	1.0512987011626	1.30129870116259	1.0512987011626	1.05129870116259	-0.198701298837404	0.134806387981954	0.801298701162596	3.05129870116259	-0.198701298837405	1.0512987011626	-0.198701298837406	1.0512987011626	-0.198701298837403	3.05129870116259	3.80129870116259	-0.198701298837404	-0.198701298837402	0.106185168083257	2.43951850141659	0.933591880234839
220009	459742	172	220009	6.18071980916206	4.93071980916207	4.43071980916206	2.68071980916206	4.18071980916206	4.93838766657465	5.60505433324132	2.69526619630701	2.68071980916206	4.93838766657465	3.58904117599837	3.18071980916206	4.43071980916206	2.68071980916206	2.93838766657465	3.27172099990798	0.68071980916206	2.93838766657465	6.27172099990798	7.27172099990799	2.93838766657465	2.43071980916206	0.68071980916206	6.18071980916206	6.43071980916206	3.93071980916206	3.68071980916206	4.43071980916206	4.18071980916206	2.68071980916206	2.93071980916206	2.93838766657465	3.93071980916206	4.68071980916206	2.68071980916206	2.43071980916206	2.43071980916206	2.68071980916206	2.68071980916206	4.68071980916206	2.68071980916206	0.680719809162056	0.680719809162058	1.45331996145848	4.45331996145848	0.63590541230809
224530	415063	324	224530	3.46902138542796	3.71902138542796	0.219021385427962	3.71902138542796	3.46902138542796	3.34712250723597	0.347122507235968	0.497489152600138	1.46902138542796	3.6804558405693	4.32887471889824	1.71902138542796	1.96902138542796	1.71902138542796	4.01378917390263	2.34712250723597	1.46902138542796	5.34712250723596	2.01378917390263	6.34712250723597	2.34712250723597	1.71902138542796	0.219021385427961	1.71902138542796	3.96902138542796	1.71902138542796	1.46902138542796	3.46902138542796	1.71902138542796	0.219021385427961	0.219021385427963	2.6804558405693	0.219021385427963	1.71902138542796	0.21902138542796	0.219021385427961	2.21902138542796	0.219021385427963	3.21902138542796	1.96902138542796	2.46902138542796	0.219021385427962	3.21902138542796	0.0865678752077583	2.41990120854109	2.61157267333465
200448	414055	140	200448	2.14402333996163	0.394023339961629	0.394023339961622	3.89402333996163	2.64402333996163	2.50165455903799	0.501654559037986	0.394600624318924	2.14402333996163	2.83498789237132	0.556336095112106	0.394023339961629	0.394023339961628	2.39402333996163	0.501654559037984	0.501654559037989	2.14402333996163	3.50165455903799	2.83498789237132	2.83498789237132	0.501654559037985	2.14402333996163	0.394023339961628	0.394023339961626	0.394023339961628	2.14402333996163	0.394023339961628	0.394023339961626	2.14402333996163	0.394023339961626	4.14402333996162	2.83498789237132	0.394023339961627	0.394023339961629	0.394023339961627	0.394023339961627	1.89402333996163	2.64402333996163	0.394023339961626	0.394023339961627	3.14402333996163	0.394023339961627	0.39402333996163	0.656128282245417	0.656128282245416	0.0237098942441794
241553	581313	174	241553	6.23687983904285	1.73687983904284	1.98687983904284	1.98687983904284	3.48687983904284	1.55253638035176	2.55253638035176	1.83637292139099	1.73687983904284	2.55253638035176	7.10960427452845	0.23687983904284	3.48687983904284	4.48687983904284	2.88586971368509	2.88586971368509	1.48687983904284	2.21920304701843	3.21920304701843	4.55253638035176	2.55253638035176	1.73687983904284	1.98687983904284	3.73687983904284	6.48687983904284	5.23687983904284	1.73687983904284	1.48687983904284	1.98687983904284	1.98687983904284	2.98687983904284	2.55253638035176	3.48687983904284	4.23687983904284	0.236879839042843	1.48687983904284	2.23687983904284	1.73687983904284	3.48687983904284	3.48687983904284	0.23687983904284	0.236879839042842	0.236879839042843	0.795306649389913	3.46197331605658	0.0966367383720237
218489	1053895	202	218489	3.96829014879399	1.46829014879399	1.71829014879399	1.71829014879399	1.96829014879399	2.29424824932123	2.96091491598789	2.05719874487848	1.46829014879399	2.62758158265456	0.0905901937115847	0.218290148793989	0.218290148793988	1.96829014879399	3.29424824932123	2.62758158265456	1.96829014879399	3.29424824932123	2.62758158265456	2.96091491598789	2.96091491598789	1.96829014879399	0.218290148793989	1.96829014879399	0.218290148793986	1.96829014879399	1.46829014879399	1.96829014879399	1.96829014879399	1.96829014879399	3.71829014879399	2.96091491598789	1.96829014879399	1.96829014879399	1.96829014879399	1.96829014879399	1.46829014879399	4.46829014879399	1.71829014879399	1.71829014879399	0.21829014879399	0.218290148793989	0.218290148793992	0.858241651905487	0.858241651905487	-0.33652805092924
217842	447001	265	217842	0.446781108368356	4.44678110836836	2.19678110836836	2.19678110836836	0.446781108368362	0.18873537793974	0.18873537793974	3.43861910851326	2.19678110836836	0.188735377939738	0.547469512942786	0.446781108368361	0.44678110836836	1.94678110836836	0.188735377939738	2.52206871127307	2.44678110836836	5.18873537793974	2.85540204460641	2.85540204460641	0.188735377939738	1.94678110836836	0.44678110836836	0.446781108368362	2.44678110836836	4.19678110836836	1.69678110836836	0.446781108368359	2.19678110836836	1.69678110836836	0.44678110836836	0.188735377939737	2.19678110836836	0.44678110836836	2.19678110836836	0.446781108368361	0.446781108368361	2.19678110836836	2.19678110836836	3.94678110836836	0.44678110836836	0.44678110836836	2.44678110836836	0.419463847135694	0.419463847135695	5.07363943321807
224795	376918	140	224795	-0.0383936122695674	2.21160638773043	-0.0383936122695654	1.46160638773043	-0.0383936122695654	1.8081079890507	2.47477465571737	2.9836146953544	1.71160638773043	1.8081079890507	4.76437125114678	1.71160638773043	3.96160638773043	3.71160638773043	-0.1918920109493	1.14144132238403	-0.0383936122695665	4.14144132238403	-0.191892010949301	2.14144132238403	-0.1918920109493	5.71160638773043	-0.0383936122695661	1.71160638773043	4.21160638773043	7.96160638773043	2.21160638773043	-0.0383936122695669	3.96160638773043	3.46160638773043	4.96160638773043	1.14144132238403	-0.0383936122695687	3.46160638773043	-0.0383936122695674	2.46160638773043	-0.0383936122695672	-0.0383936122695667	1.71160638773043	3.46160638773043	2.21160638773043	-0.0383936122695663	-0.0383936122695661	2.24733567192675	-0.0859976614065776	0.14070052792321
216451	523542	111	216451	1.93751064513444	0.437510645134448	3.18751064513445	0.437510645134452	1.93751064513445	2.44251169768315	2.77584503101648	0.246533390875924	1.93751064513445	0.442511697683149	0.158546342569702	1.68751064513445	1.93751064513445	2.18751064513445	0.442511697683146	0.442511697683145	1.93751064513445	2.77584503101648	2.44251169768315	2.44251169768315	2.44251169768315	1.93751064513445	1.93751064513445	2.18751064513445	3.43751064513445	3.18751064513445	1.68751064513445	1.93751064513445	1.93751064513445	1.93751064513445	0.437510645134454	2.44251169768315	1.93751064513445	1.93751064513445	0.437510645134453	1.93751064513445	0.437510645134451	1.93751064513445	0.43751064513445	0.43751064513445	0.437510645134452	1.68751064513445	0.437510645134451	0.920161662815942	0.920161662815942	0.14083582916279
[truncated: 50 more columns]
