# Supplementary material for: The Complex Genetic Architecture of the Metabolome
Source: PLoS Genet. 2010 Nov 4;6(11):e1001198. doi: 10.1371/journal.pgen.1001198 (PMC2973833; doi:10.1371/journal.pgen.1001198)
Supplement: Dataset S2 — Table of adjusted accession means of 255 metabolite compounds for the 96 accessions in experiment B. (0.42 MB TXT) [file pgen.1001198.s002.txt]

name	retention_index	quantmass	id	RRS.7	RRS.10	Knox.10	Knox.18	Rmx.A02	Rmx.A180	Pna.17	Pna.10	Eden.1	Eden.2	Lov.1	Lov.5	Fab.2	Fab.4	Bil.5	Bil.7	Var2.1	Var2.6	Spr1.2	Spr1.6	Omo2.1	Omo2.3	Ull2.5	Ull2.3	Zdr.1	Zdr.6	Bor.1	Bor.4	Pu2.7	Pu2.23	Lp2.2	Lp2.6	HR.5	HR.10	NFA.8	NFA.10	Sq.1	Sq.8	CIBC.5	CIBC.17	Tamm.2	Tamm.27	Kz.1	Kz.9	Got.7	Got.22
dehydroascorbate 1	633331	173	200336	8.4854083441421	11.4854083441421	10	10.8187416774754	13.1839547458826	8.15207501080878	10.8187416774754	11.1520750108088	11.1520750108088	12.8187416774754	12.5	12.1520750108088	11.1520750108088	12.4854083441421	8.81874167747544	12.1520750108088	11.1520750108088	11.4854083441421	11.4854083441421	12.1520750108088	12.2722702865438	11.2722702865438	12.2722702865438	10.2722702865438	10.7722702865438	12.4854083441421	11.8187416774754	12.8187416774754	11.7722702865438	13.1520750108088	13.1520750108088	11.8187416774754	12.4854083441421	11.7722702865438	10.7722702865438	13.1520750108088	11.2964658942767	11.7580597059227	13.091393039256	12.2964658942767	13.0464658942767	13.4247263725893	8.09139303925601	12.2432128482268	9.09139303925601	12.0464658942767
xylose 1	540197	103	200507	9.8426181847564	8.8426181847564	8.5	9.8426181847564	10.9401150139717	9.17595151808973	9.17595151808973	9.17595151808973	9.17595151808973	9.8426181847564	10	10.1759515180897	9.17595151808973	9.8426181847564	11.8426181847564	10.1759515180897	8.8426181847564	7.17595151808973	10.1759515180897	9.50928485142306	9.58773954029747	9.58773954029747	9.58773954029747	9.58773954029747	10.5877395402975	6.8426181847564	10.1759515180897	10.5092848514231	10.5877395402975	10.5092848514231	11.1759515180897	10.1759515180897	10.8426181847564	9.08773954029747	10.0877395402975	10.1759515180897	9.34027778759324	9.66957855889957	10.6695785588996	10.3402777875932	10.0902777875932	10.3362452255662	6.33624522556624	10.2777521987013	9.0029118922329	9.59027778759324
fructose 1	638631	307	199188	14.4308828813591	11.4308828813591	10.5	12.4308828813591	13.1645241785288	11.4308828813591	11.0975495480258	10.4308828813591	10.7642162146924	10.7642162146924	11.5	12.0975495480258	11.0975495480258	12.0975495480258	13.0975495480258	11.0975495480258	11.0975495480258	10.4308828813591	10.7642162146924	11.4308828813591	12.6281244655485	11.6281244655485	11.6281244655485	11.1281244655485	12.1281244655485	10.7642162146924	13.7642162146924	13.0975495480258	13.6281244655485	13.0975495480258	12.7642162146924	12.4308828813591	12.7642162146924	11.1281244655485	12.1281244655485	12.0975495480258	10.9268304332196	11.8903073399661	11.8903073399661	12.9268304332196	13.1768304332196	13.8903073399661	13.2236406732994	13.8048910296004	11.8903073399661	12.1768304332196
alanine	243537	116	199651	14.5269956037754	13.193662270442	10.5	12.5269956037754	8.54143368701953	10.193662270442	12.8603289371087	11.8603289371087	4.52699560377536	15.193662270442	14	14.193662270442	13.193662270442	10.5269956037754	12.5269956037754	13.8603289371087	9.19366227044202	11.5269956037754	13.193662270442	13.193662270442	14.0395531243065	7.53955312430654	7.53955312430654	7.03955312430654	14.0395531243065	11.5269956037754	9.52699560377535	14.5269956037754	14.5395531243065	14.193662270442	13.193662270442	12.5269956037754	5.19366227044202	13.5395531243065	14.0395531243065	9.86032893710869	11.2838571959616	10.5445160737111	10.5445160737111	11.2838571959616	13.5338571959616	15.2111827403778	14.5445160737111	8.18481399084006	10.2111827403778	14.0338571959616
galactinol major 2	1018547	204	211957	4.35069015999821	5.68402349333154	4	5.3506901599982	8.2870233281178	7.68402349333154	6.68402349333154	4.68402349333154	7.01735682666487	6.68402349333154	7.5	6.01735682666487	7.3506901599982	7.01735682666487	6.3506901599982	6.68402349333154	6.01735682666487	7.3506901599982	6.3506901599982	5.68402349333154	5.76504715187682	3.76504715187682	8.76504715187682	6.76504715187682	4.26504715187682	5.3506901599982	7.68402349333154	7.68402349333154	4.76504715187682	5.68402349333154	7.01735682666487	6.68402349333154	6.01735682666487	5.26504715187682	7.76504715187682	9.3506901599982	4.67671977377653	4.06163430628838	8.39496763962171	8.17671977377653	9.17671977377653	8.06163430628838	7.72830097295505	9.88493620503717	6.39496763962171	6.67671977377653
glucose 2	658866	205	199199	14.1809079696629	4.5142413029962	11	9.5142413029962	12.2810611162858	9.84757463632953	6.5142413029962	-0.819092030337131	11.8475746363295	6.18090796966287	12.5	13.1809079696629	3.84757463632953	11.5142413029962	11.1809079696629	6.84757463632953	11.1809079696629	-0.819092030337133	6.5142413029962	2.84757463632953	6.76166279270277	11.7616627927028	8.76166279270277	4.76166279270278	6.26166279270277	1.84757463632953	13.8475746363295	8.5142413029962	14.2616627927028	14.5142413029962	9.18090796966287	7.84757463632953	8.5142413029962	4.76166279270277	6.26166279270277	12.8475746363295	4.70473251392342	7.93317724403688	12.9331772440369	12.9547325139234	13.2047325139234	14.2665105773702	12.5998439107036	13.758735382235	13.5998439107035	13.4547325139234
serine	394650	204	213294	1.27462369900066	2.94129036566732	4	8.27462369900066	-2.77464651993424	1.27462369900066	3.607957032334	8.607957032334	1.60795703233399	-1.392042967666	5	3.94129036566733	6.27462369900066	8.607957032334	13.9412903656673	9.607957032334	3.27462369900066	7.94129036566733	2.60795703233399	3.27462369900066	2.59851761693623	6.09851761693623	-1.40148238306376	6.09851761693623	6.09851761693623	3.60795703233399	-1.39204296766601	8.27462369900066	12.5985176169362	11.9412903656673	3.60795703233399	6.27462369900066	6.60795703233399	-1.40148238306377	6.09851761693623	5.94129036566733	2.72691752379148	0.426944744012134	0.426944744012141	10.9769175237915	6.97691752379148	5.76027807734547	5.09361141067881	8.69459966605465	0.42694474401214	10.4769175237915
asparagine	553791	116	199805	10.1594356207427	8.49276895407608	7.5	3.49276895407608	9.96273002912128	6.82610228740941	8.15943562074274	5.49276895407608	5.15943562074274	10.1594356207427	8.5	10.4927689540761	5.49276895407608	11.4927689540761	9.49276895407608	7.49276895407608	6.15943562074274	2.49276895407608	9.15943562074274	6.15943562074275	1.01557683310696	1.01557683310695	11.015576833107	1.01557683310696	11.5155768331069	6.82610228740941	4.49276895407608	7.15943562074274	8.51557683310695	3.15943562074274	0.492768954076078	6.15943562074274	6.49276895407608	4.01557683310695	5.01557683310695	3.82610228740941	9.75725240435467	7.52728547380145	8.19395214046812	6.50725240435467	6.75725240435467	8.86061880713478	6.86061880713479	8.18356758506348	7.86061880713478	6.00725240435467
palmitic acid	711066	313	227993	9.86699155038493	9.5336582170516	9	9.20032488371826	10.6296085329444	9.20032488371826	8.5336582170516	9.20032488371826	8.20032488371826	10.2003248837183	9.5	11.2003248837183	8.86699155038493	9.5336582170516	10.5336582170516	9.86699155038493	8.5336582170516	8.5336582170516	8.86699155038493	10.2003248837183	9.97136611821043	4.97136611821044	8.97136611821043	9.47136611821043	8.47136611821043	9.20032488371826	10.5336582170516	10.2003248837183	10.4713661182104	11.8669915503849	10.8669915503849	9.86699155038493	9.86699155038493	8.47136611821043	10.4713661182104	9.86699155038493	8.34864497246883	9.24544582504713	9.9121124917138	9.59864497246883	10.0986449724688	9.9121124917138	8.57877915838046	9.93120174624017	8.24544582504713	9.84864497246883
inositol myo-	725902	305	228005	14.3883472328033	13.7216805661366	12.5	13.7216805661366	14.8658159729338	13.3883472328033	12.7216805661366	13.0550138994699	12.3883472328033	13.0550138994699	13	13.7216805661366	12.7216805661366	13.3883472328033	14.7216805661366	9.05501389946995	12.0550138994699	12.7216805661366	12.3883472328033	13.3883472328033	14.299225725476	13.299225725476	13.799225725476	12.799225725476	14.299225725476	13.3883472328033	13.7216805661366	14.3883472328033	14.799225725476	5.38834723280328	5.05501389946994	13.7216805661366	14.3883472328033	13.299225725476	6.79922572547601	13.05501389947	12.398768223178	13.0094942150847	13.3428275484181	13.398768223178	9.64876822317801	8.34282754841807	12.3428275484181	13.1433437314341	11.3428275484181	12.648768223178
glutamic acid	527101	246	227977	13.0964305861209	13.7630972527876	13	13.0964305861209	14.8060692081472	12.0964305861209	12.7630972527876	12.7630972527876	12.4297639194542	13.0964305861209	13	13.0964305861209	12.0964305861209	12.7630972527876	14.4297639194542	13.7630972527876	12.4297639194542	11.0964305861209	12.4297639194542	12.4297639194542	12.4832225502155	12.4832225502155	12.9832225502155	12.4832225502155	12.9832225502155	12.4297639194542	12.4297639194542	13.4297639194542	13.9832225502155	14.4297639194542	13.0964305861209	13.4297639194542	12.7630972527876	12.4832225502155	13.9832225502155	12.7630972527876	12.1119488994833	13.3749829800005	13.7083163133338	13.1119488994833	13.3619488994833	13.7083163133338	12.3749829800005	13.0528346131902	11.7083163133338	12.3619488994833
threonine	405642	117	227959	12.9510706620124	11.9510706620124	11	11.6177373286791	12.6943489596952	11.2844039953457	11.9510706620124	12.6177373286791	12.2844039953457	14.6177373286791	12.5	12.9510706620124	12.2844039953457	14.6177373286791	13.9510706620124	14.2844039953457	12.6177373286791	12.2844039953457	13.9510706620124	13.6177373286791	6.658863026342	13.158863026342	13.658863026342	6.15886302634202	12.658863026342	12.6177373286791	11.2844039953457	12.2844039953457	13.158863026342	8.9510706620124	11.9510706620124	8.61773732867908	12.2844039953457	11.158863026342	12.158863026342	8.28440399534574	12.5548265420591	12.5612734116277	12.5612734116277	12.5548265420591	12.0548265420591	12.5612734116277	11.2279400782944	11.4553647273997	11.2279400782943	11.8048265420591
aspartic acid	480543	232	199612	12.8370415534552	12.8370415534552	12.5	12.5037082201219	13.6898301498278	11.8370415534552	12.8370415534552	12.8370415534552	12.1703748867885	13.5037082201219	12.5	13.1703748867885	12.1703748867885	13.1703748867885	9.8370415534552	13.5037082201219	8.50370822012188	11.5037082201219	12.5037082201219	12.5037082201219	11.8212945105378	12.8212945105378	12.3212945105378	5.82129451053782	13.3212945105378	13.1703748867885	12.1703748867885	12.8370415534552	13.3212945105378	13.8370415534552	13.5037082201219	12.5037082201219	12.5037082201219	12.3212945105378	12.8212945105378	11.8370415534552	12.2121434575122	13.3266793969196	12.9933460635862	12.4621434575122	12.4621434575122	12.9933460635862	12.3266793969196	12.1124830565611	11.3266793969196	11.9621434575122
urea	328046	171	199594	10.0789967670246	9.74566343369126	8.5	9.41233010035793	11.4945483292603	9.0789967670246	9.74566343369126	9.41233010035793	6.41233010035793	10.4123301003579	9.5	10.0789967670246	9.41233010035793	10.4123301003579	10.4123301003579	10.7456634336913	9.0789967670246	8.07899676702459	6.0789967670246	9.41233010035793	10.2424419718135	4.74244197181347	11.2424419718135	9.74244197181347	10.2424419718135	9.41233010035793	9.0789967670246	10.4123301003579	10.2424419718135	10.7456634336913	10.4123301003579	10.0789967670246	10.4123301003579	8.74244197181347	11.2424419718135	10.4123301003579	10.5186156980697	11.107452144944	11.7741188116106	10.7686156980697	8.01861569806969	11.107452144944	7.77411881161063	8.27915749706832	10.4407854782773	10.7686156980697
lauric acid	547810	117	201826	12.6544551801968	12.3211218468635	11.5	11.6544551801968	12.3892658220035	11.3211218468635	11.6544551801968	11.6544551801968	11.6544551801968	11.9877885135302	11	12.3211218468635	10.9877885135302	11.6544551801968	12.3211218468635	11.6544551801968	11.3211218468635	11.3211218468635	11.6544551801968	11.6544551801968	12.074099718587	12.074099718587	11.574099718587	11.574099718587	12.074099718587	11.3211218468635	11.9877885135302	12.3211218468635	12.074099718587	12.3211218468635	12.3211218468635	11.9877885135302	12.6544551801968	11.074099718587	12.574099718587	11.6544551801968	11.2358365335644	11.3760600102803	12.042726676947	11.9858365335644	11.7358365335644	12.042726676947	11.042726676947	11.6599935312223	10.7093933436136	11.4858365335644
succinic acid	370518	247	199210	11.8792058048132	10.8792058048132	9.5	10.5458724714798	11.2094794153412	10.5458724714798	10.2125391381465	10.5458724714798	10.2125391381465	10.5458724714798	10.5	10.8792058048132	8.87920580481315	9.87920580481315	12.2125391381465	11.2125391381465	10.2125391381465	9.87920580481315	9.54587247147982	9.87920580481315	12.9281379990982	11.4281379990982	9.92813799909823	5.42813799909823	10.9281379990982	10.5458724714798	7.54587247147981	10.2125391381465	11.9281379990982	11.8792058048132	11.8792058048132	11.2125391381465	11.5458724714798	4.42813799909823	12.4281379990982	10.5458724714798	10.1405347248037	10.5935991609906	8.26026582765725	11.1405347248037	11.1405347248037	10.9269324943239	10.2602658276573	10.9748404949251	6.59359916099058	11.3905347248037
phosphoric acid	344674	299	199165	6.83089197439687	10.8308919743969	11	10.4975586410636	11.5248370968145	9.16422530773022	10.4975586410636	10.4975586410636	6.49755864106356	11.4975586410636	10.5	11.1642253077302	10.8308919743969	10.4975586410636	13.4975586410636	11.4975586410636	9.8308919743969	9.16422530773023	11.4975586410636	11.1642253077302	10.4678388263762	11.4678388263762	9.96783882637621	4.46783882637622	11.4678388263762	11.8308919743969	6.83089197439689	11.1642253077302	11.9678388263762	12.1642253077302	11.8308919743969	10.4975586410636	10.1642253077302	10.4678388263762	10.4678388263762	9.8308919743969	11.320041891578	12.9077230986246	12.9077230986246	11.570041891578	11.820041891578	5.24105643195792	9.24105643195793	8.59583054770711	7.57438976529126	11.070041891578
fumaric acid	390708	245	218753	16.6033907451093	15.2700574117759	15.5	16.9367240784426	9.3531449661084	17.6033907451093	17.2700574117759	17.2700574117759	17.9367240784426	16.2700574117759	17.5	17.6033907451093	6.27005741177593	17.2700574117759	17.2700574117759	17.6033907451093	17.2700574117759	17.6033907451093	10.2700574117759	15.9367240784426	17.9570272692194	17.9570272692194	17.4570272692194	17.4570272692194	19.4570272692194	11.9367240784426	16.6033907451093	18.2700574117759	8.95702726921941	17.9367240784426	17.6033907451093	17.6033907451093	11.2700574117759	17.4570272692194	16.4570272692194	16.6033907451093	16.6696254375141	16.2607946843891	10.9274613510558	16.9196254375141	17.6696254375141	16.5941280177225	11.2607946843891	17.6227765049095	11.2607946843891	16.1696254375141
citric acid	617288	273	199168	13.3721628622747	8.70549619560805	12.5	3.70549619560805	6.89396761158878	11.705496195608	13.0388295289414	5.70549619560805	12.0388295289414	13.3721628622747	13	8.37216286227472	12.0388295289414	12.0388295289414	8.3721628622747	13.705496195608	11.3721628622747	8.70549619560805	12.705496195608	13.0388295289414	12.2225209752354	6.22252097523537	12.7225209752354	12.7225209752354	13.2225209752354	12.705496195608	12.3721628622747	8.3721628622747	13.7225209752354	8.70549619560805	13.3721628622747	13.0388295289414	13.0388295289414	13.2225209752354	6.22252097523537	11.705496195608	8.93093089856646	6.35075898597081	7.01742565263747	11.4309308985665	10.9309308985665	7.01742565263748	9.68409231930414	5.86907833581389	9.68409231930414	10.6809308985665
linolenic acid	779785	108	199206	6.84679587810555	9.18012921143888	8.5	9.18012921143889	10.0707557009342	8.51346254477222	8.84679587810555	8.84679587810555	8.18012921143888	9.18012921143889	9.5	9.51346254477222	6.51346254477222	8.51346254477222	8.51346254477222	9.18012921143889	8.18012921143889	8.18012921143889	8.18012921143889	9.51346254477222	9.96963193338243	4.96963193338243	8.96963193338243	8.96963193338243	8.46963193338243	8.84679587810555	10.1801292114389	10.1801292114389	10.4696319333824	11.1801292114389	10.5134625447722	10.5134625447722	7.18012921143889	7.96963193338243	10.4696319333824	10.5134625447722	7.12032285702305	8.62672255351347	9.62672255351347	9.62032285702305	9.87032285702305	9.62672255351347	5.96005588684681	10.3136345979252	7.9600558868468	9.87032285702305
levoglucosan	569799	204	199201	9.62327964514852	9.28994631181518	8.5	8.95661297848185	10.3059745380807	8.95661297848185	8.95661297848185	10.2899463118152	6.28994631181519	10.2899463118152	10	10.6232796451485	9.28994631181519	9.95661297848185	11.2899463118152	10.2899463118152	8.62327964514852	9.28994631181519	9.28994631181519	8.95661297848185	10.0638643973648	7.56386439736481	4.56386439736481	8.06386439736481	4.56386439736481	9.28994631181519	9.28994631181519	9.28994631181519	10.5638643973648	10.9566129784819	10.2899463118152	9.28994631181519	10.2899463118152	9.06386439736481	10.5638643973648	10.2899463118152	9.97930450510553	9.72503595990206	10.0583692932354	9.72930450510553	10.4793045051055	10.7250359599021	8.0583692932354	9.68245969499219	7.72503595990206	9.22930450510553
isoleucine	358756	158	199785	9.7727372470145	9.10607058034783	8.5	8.7727372470145	10.7490361321044	8.7727372470145	9.7727372470145	8.7727372470145	9.43940391368116	7.10607058034783	9	10.1060705803478	9.10607058034783	10.7727372470145	11.1060705803478	10.4394039136812	8.7727372470145	8.43940391368116	6.43940391368116	9.7727372470145	9.56917560893907	9.56917560893907	10.5691756089391	9.56917560893907	9.56917560893907	7.10607058034783	9.10607058034783	10.1060705803478	10.0691756089391	10.1060705803478	6.43940391368116	9.7727372470145	10.4394039136812	8.56917560893907	9.56917560893907	9.7727372470145	10.4422709296524	10.5297410651481	10.1964077318148	10.4422709296524	7.4422709296524	7.52974106514809	9.86307439848143	7.48362399252204	9.52974106514809	9.9422709296524
glycine	364262	174	227957	8.6280104982969	10.2946771649636	5.5	7.29467716496357	10.9389844207523	9.6280104982969	7.29467716496357	11.2946771649636	6.96134383163023	12.2946771649636	12	11.2946771649636	10.2946771649636	13.2946771649636	12.6280104982969	12.2946771649636	10.9613438316302	11.2946771649636	12.6280104982969	10.9613438316302	10.4450470741384	12.4450470741384	12.4450470741384	9.9450470741384	5.94504707413841	10.2946771649636	10.2946771649636	10.2946771649636	10.4450470741384	11.2946771649636	10.2946771649636	10.9613438316302	10.6280104982969	4.4450470741384	10.9450470741384	10.6280104982969	8.34637995800241	10.1305274951319	10.4638608284653	11.3463799580024	10.8463799580024	11.1305274951319	10.1305274951319	10.500496112373	9.7971941617986	10.5963799580024
shikimic acid	610984	204	199162	9.39277113703333	9.72610447036667	4.5	6.39277113703333	9.87349599741437	8.0594378037	8.39277113703333	8.39277113703333	5.72610447036666	10.0594378037	8.5	9.72610447036666	8.0594378037	10.3927711370333	10.3927711370333	11.0594378037	8.39277113703333	8.72610447036666	8.39277113703333	8.72610447036666	8.30481741368563	8.80481741368563	9.30481741368563	8.30481741368563	9.30481741368563	6.39277113703333	6.39277113703333	6.72610447036666	9.30481741368563	9.72610447036666	9.72610447036667	9.0594378037	9.39277113703333	8.80481741368563	8.80481741368563	8.72610447036666	8.56883512060995	8.56888729957036	9.56888729957036	9.31883512060996	8.81883512060995	8.9022206329037	7.9022206329037	9.03234235711327	4.56888729957036	8.06883512060995
N-acetyl-D-mannosamine	733793	205	205676	10.0155531385978	9.6822198052645	8.5	6.34888647193117	10.1325524039306	9.01555313859784	8.6822198052645	8.6822198052645	8.34888647193117	9.34888647193117	9	9.6822198052645	8.34888647193117	9.01555313859784	10.6822198052645	9.6822198052645	8.01555313859784	8.6822198052645	9.01555313859784	6.01555313859784	9.91410701186288	4.41410701186288	8.91410701186288	8.91410701186288	8.91410701186288	9.01555313859784	9.34888647193117	10.0155531385978	9.91410701186288	10.6822198052645	10.0155531385978	9.34888647193117	10.0155531385978	8.41410701186288	9.91410701186288	9.6822198052645	8.8186265225538	9.3520202327158	9.3520202327158	9.8186265225538	9.3186265225538	10.0186868993825	9.35202023271581	9.07594889147389	9.01868689938247	9.3186265225538
phenylalanine	538016	218	217642	9.63648614395362	8.63648614395362	8	8.63648614395362	10.0082902709678	8.63648614395362	8.63648614395362	8.63648614395362	8.30315281062029	9.63648614395362	9	9.30315281062029	7.96981947728695	5.96981947728695	10.6364861439536	9.63648614395362	8.30315281062029	7.96981947728695	8.30315281062029	8.96981947728695	8.90116816089305	9.40116816089305	8.40116816089306	8.90116816089306	9.40116816089306	8.96981947728695	8.30315281062029	8.96981947728695	9.90116816089306	9.30315281062029	9.63648614395362	8.63648614395362	9.63648614395362	7.90116816089306	9.40116816089305	8.96981947728695	9.0472589438036	9.3606378883799	9.02730455504656	9.54725894380361	9.04725894380361	9.69397122171323	6.69397122171323	6.75985911445119	8.3606378883799	9.2972589438036
stearic acid	787358	117	199195	11.0950465676609	10.0950465676609	10	10.0950465676609	11.5945377639042	10.7617132343276	10.0950465676609	10.0950465676609	9.09504656766092	11.4283799009943	10	12.7617132343276	9.76171323432759	10.4283799009943	11.0950465676609	10.7617132343276	9.09504656766092	9.76171323432759	9.76171323432759	11.7617132343276	10.6906019390785	4.69060193907853	10.1906019390785	10.1906019390785	10.1906019390785	9.76171323432759	10.4283799009943	10.7617132343276	10.6906019390785	11.4283799009943	11.4283799009943	10.7617132343276	7.42837990099425	8.69060193907853	11.1906019390785	10.0950465676609	9.5480580592819	9.7627654707673	10.0960988041006	10.0480580592819	10.2980580592819	10.7627654707673	10.0960988041006	9.96903084471494	9.42943213743396	10.0480580592819
glutamine	600452	156	199776	7.57067349649604	11.570673496496	9.5	8.90400682982937	12.6038885751869	9.57067349649604	9.90400682982937	10.2373401631627	9.57067349649604	10.570673496496	11	11.2373401631627	8.57067349649604	10.9040068298294	12.570673496496	11.2373401631627	9.2373401631627	6.57067349649604	9.57067349649604	9.90400682982937	9.10813191430118	4.60813191430118	10.1081319143012	9.60813191430118	9.60813191430118	9.2373401631627	9.57067349649604	9.90400682982937	10.1081319143012	11.2373401631627	9.90400682982937	9.57067349649604	9.57067349649604	8.60813191430118	10.1081319143012	8.57067349649604	8.17030005375729	8.39514785138113	10.7284811847145	10.1703000537573	11.1703000537573	9.39514785138113	7.72848118471447	9.98972657518034	4.39514785138113	9.17030005375729
valine	309905	144	227947	11.7186912299614	3.71869122996135	10.5	6.05202456329469	11.5379440865337	7.38535789662802	10.7186912299614	11.0520245632947	10.7186912299614	12.0520245632947	11.5	7.71869122996136	6.71869122996136	12.385357896628	8.38535789662802	11.7186912299614	10.7186912299614	7.38535789662802	10.385357896628	11.385357896628	10.6181296033504	4.61812960335039	11.6181296033504	10.1181296033504	5.61812960335039	11.385357896628	9.71869122996136	11.385357896628	11.1181296033504	11.385357896628	6.71869122996136	11.0520245632947	11.0520245632947	8.61812960335039	10.1181296033504	11.0520245632947	7.88050128786626	10.5340635560939	10.8673968894272	11.1305012878663	10.8805012878663	10.8673968894272	9.53406355609392	11.788643820527	9.86739688942725	10.1305012878663
malate	465999	233	200872	12.9617172508119	12.6283839174786	6.99999999999999	12.9617172508119	13.9667744285874	8.29505058414523	8.62838391747856	12.6283839174786	12.6283839174786	8.9617172508119	13.5	9.29505058414523	8.9617172508119	11.2950505841452	13.2950505841452	13.2950505841452	11.6283839174786	11.6283839174786	8.29505058414523	3.62838391747856	-1.0816226761517	13.4183773238483	4.91837732384831	5.91837732384831	6.4183773238483	12.6283839174786	4.29505058414523	3.9617172508119	14.4183773238483	9.62838391747856	4.62838391747856	12.9617172508119	4.62838391747856	12.9183773238483	5.41837732384831	11.6283839174786	8.4095672656293	2.19662398592605	11.8632906525927	11.9095672656293	11.4095672656293	11.8632906525927	7.19662398592606	11.5843724366938	2.19662398592606	9.9095672656293
linoleic acid	777102	337	199240	5.90414723010208	5.57081389676874	3	5.57081389676874	6.6128652409443	4.90414723010207	2.57081389676874	3.90414723010207	3.57081389676874	4.57081389676874	5.5	4.90414723010208	2.23748056343541	4.57081389676874	4.90414723010208	4.57081389676874	3.90414723010208	3.57081389676874	2.23748056343541	4.57081389676874	6.09957644936192	3.59957644936191	3.59957644936191	3.59957644936191	3.59957644936191	4.90414723010208	6.23748056343541	6.57081389676874	7.09957644936192	7.90414723010207	6.90414723010208	6.57081389676874	4.90414723010208	3.59957644936191	7.09957644936191	6.23748056343541	2.5447567683061	5.22191276054734	3.55524609388067	5.5447567683061	6.2947567683061	5.55524609388067	3.88857942721401	6.15552846097273	3.88857942721401	6.0447567683061
xylonic acid	588743	292	208695	7.31734358365256	4.6506769169859	6.5	4.98401025031924	8.51766431543324	6.31734358365257	6.98401025031924	2.31734358365257	6.6506769169859	7.31734358365257	7	7.6506769169859	2.31734358365257	7.98401025031924	8.98401025031924	7.98401025031924	6.6506769169859	1.65067691698591	7.31734358365257	4.98401025031924	6.93436643552447	3.43436643552447	6.43436643552447	6.43436643552447	6.93436643552447	1.98401025031923	7.6506769169859	5.98401025031924	7.93436643552447	8.6506769169859	8.31734358365257	6.98401025031924	4.98401025031924	2.93436643552447	6.93436643552447	6.98401025031924	6.1394562810983	5.15817574816148	5.15817574816148	7.6394562810983	7.1394562810983	7.15817574816148	5.82484241482816	6.8685981244785	5.49150908149482	4.88945628109831
trans-sinapinic acid	788461	338	199228	9.65552384770873	9.98885718104207	8.5	6.65552384770873	11.3351091847691	8.98885718104207	8.98885718104207	9.3221905143754	6.65552384770873	9.65552384770873	9.5	10.6555238477087	8.65552384770873	3.3221905143754	3.98885718104207	7.98885718104207	5.98885718104207	8.3221905143754	7.65552384770873	6.3221905143754	9.6314623583571	5.13146235835709	4.13146235835709	4.63146235835709	5.13146235835709	8.98885718104207	8.98885718104207	9.98885718104207	11.1314623583571	11.3221905143754	10.6555238477087	9.98885718104207	9.3221905143754	9.6314623583571	10.6314623583571	9.65552384770873	8.8926702341528	9.95567803673304	9.6223447033997	9.8926702341528	9.8926702341528	10.955678036733	9.62234470339971	9.53470313116165	9.62234470339971	9.8926702341528
hexonic acid	689431	333	199322	3.68236517215759	5.01569850549092	4.5	3.34903183882426	6.12870343999514	4.01569850549092	5.01569850549092	1.34903183882425	3.68236517215759	5.34903183882425	4	5.34903183882426	4.01569850549092	5.68236517215759	6.68236517215759	6.01569850549092	2.68236517215759	1.34903183882426	4.01569850549092	3.68236517215759	4.41839207647763	4.91839207647763	4.41839207647763	4.41839207647763	3.41839207647763	4.68236517215759	5.01569850549092	5.68236517215759	5.91839207647763	6.68236517215759	3.01569850549092	5.01569850549092	5.68236517215759	4.41839207647763	5.41839207647763	5.01569850549092	4.96269139548919	5.21348473947975	6.21348473947975	5.21269139548919	5.21269139548919	5.21348473947975	3.54681807281309	5.93455668849467	3.21348473947975	5.21269139548919
glyceric acid	373972	189	228009	10.772962236881	10.4396289035477	9.5	10.772962236881	12.1126940692192	6.77296223688102	10.1062955702143	10.4396289035477	8.77296223688102	9.43962890354768	9	9.10629557021435	8.10629557021435	10.1062955702144	10.4396289035477	9.77296223688102	9.43962890354768	8.43962890354768	9.10629557021435	9.43962890354768	9.20619264142383	10.2061926414238	9.20619264142383	9.70619264142383	4.70619264142383	6.77296223688102	9.10629557021435	7.10629557021435	11.7061926414238	9.77296223688102	10.1062955702143	10.1062955702143	9.43962890354768	8.20619264142383	10.7061926414238	9.10629557021435	9.20305789909367	9.30191005619309	9.30191005619309	9.95305789909366	9.70305789909366	8.96857672285976	8.96857672285976	9.4977816285772	7.96857672285976	8.70305789909367
erythronic acid lactone	407645	147	200446	13.9372422559591	8.60390892262578	11	7.93724225595912	14.0328077274802	11.9372422559591	12.2705755892925	3.93724225595912	12.2705755892925	12.6039089226258	12	12.2705755892925	7.60390892262578	13.2705755892925	5.27057558929245	8.93724225595912	8.27057558929245	3.93724225595912	11.6039089226258	8.27057558929245	12.7789190403971	6.27891904039711	12.7789190403971	5.77891904039711	12.7789190403971	4.93724225595911	12.6039089226258	12.9372422559591	12.7789190403971	13.2705755892925	12.9372422559591	12.6039089226258	12.9372422559591	11.7789190403971	12.7789190403971	12.9372422559591	12.1402853140844	12.4357508564181	12.1024175230848	12.6402853140844	12.1402853140844	12.7690841897514	12.1024175230848	11.9164714961534	12.1024175230848	12.1402853140844
capric acid	451122	117	213517	5.61598896051815	5.28265562718482	3.5	4.94932229385149	4.52943287948239	2.61598896051816	4.94932229385149	2.61598896051816	4.94932229385149	5.94932229385149	4	8.28265562718482	2.28265562718482	8.28265562718482	3.28265562718482	2.28265562718482	1.94932229385149	1.94932229385149	2.61598896051816	4.94932229385149	-0.181465997927915	6.81853400207208	7.31853400207208	3.81853400207208	3.31853400207208	-0.0506777061485124	3.28265562718482	5.28265562718482	7.81853400207208	8.28265562718482	8.94932229385149	7.9493222938515	5.28265562718482	-0.181465997927917	7.81853400207208	7.61598896051816	4.30051111824106	8.66371519851798	5.99704853185131	6.55051111824106	8.30051111824106	6.33038186518464	5.99704853185132	9.11802586380326	3.66371519851798	6.30051111824106
ascorbic acid	673155	332	199950	7.57910085011266	5.91243418344599	3.5	4.24576751677933	7.81272426352283	5.24576751677933	5.24576751677933	4.24576751677932	4.91243418344599	5.57910085011266	7.5	2.57910085011266	4.24576751677933	7.912434183446	2.24576751677932	4.24576751677933	5.24576751677933	4.24576751677932	6.57910085011266	7.24576751677933	6.42457828681514	6.42457828681514	6.92457828681514	6.42457828681514	6.42457828681514	4.57910085011266	6.24576751677933	4.57910085011266	5.42457828681514	7.24576751677933	7.912434183446	5.91243418344599	6.912434183446	5.92457828681514	3.42457828681514	6.912434183446	6.70127362599723	6.97231617576041	5.63898284242708	5.45127362599723	7.45127362599723	5.30564950909375	6.30564950909375	5.02259731788365	2.30564950909374	5.45127362599723
ethanolamine	345242	174	218991	13.5129182581446	8.84625159147793	7	4.5129182581446	6.42689565692016	9.17958492481126	4.84625159147793	12.1795849248113	12.1795849248113	13.5129182581446	11	12.5129182581446	7.84625159147793	9.84625159147793	9.17958492481126	14.1795849248113	9.17958492481126	12.5129182581446	12.5129182581446	9.17958492481126	7.61185911751362	1.11185911751362	7.11185911751362	1.11185911751362	8.11185911751362	9.5129182581446	8.5129182581446	9.5129182581446	14.1118591175136	4.5129182581446	7.84625159147793	8.84625159147793	4.17958492481126	4.11185911751362	7.61185911751362	9.17958492481126	11.9023157446656	7.43140881308531	11.7647421464186	11.6523157446656	11.6523157446656	12.098075479752	11.7647421464186	15.3568360680762	7.43140881308531	11.4023157446656
glucose-1-phosphate	594823	217	199178	3.56311249422656	-0.436887505773456	5	2.89644582755988	-0.961748257835202	7.22977916089321	6.89644582755988	-0.436887505773449	6.56311249422655	3.22977916089322	6	-0.436887505773448	3.56311249422655	11.5631124942266	13.8964458275599	7.56311249422655	5.89644582755988	-0.436887505773452	6.89644582755988	3.22977916089322	-0.34891425948515	5.65108574051485	5.65108574051485	5.15108574051485	5.15108574051485	2.56311249422655	6.89644582755988	7.89644582755988	6.15108574051485	4.22977916089322	4.22977916089322	7.22977916089322	3.22977916089322	5.65108574051485	-0.348914259485144	7.89644582755988	3.59228002269019	0.993984696370275	8.99398469637028	3.09228002269019	3.09228002269019	5.99398469637028	4.66065136303695	4.22659420269371	4.66065136303694	0.592280022690193
proline	364232	142	199611	13.9366942394585	7.60336090612514	1.77635683940025e-15	11.2700275727918	13.0369195002316	7.93669423945848	8.60336090612514	8.93669423945848	11.9366942394585	9.93669423945848	14.5	9.27002757279181	7.93669423945848	15.6033609061251	13.6033609061251	14.2700275727918	13.2700275727918	4.60336090612515	5.27002757279181	8.60336090612514	6.77316321814386	12.2731632181439	14.7731632181439	6.27316321814386	7.77316321814386	4.60336090612514	7.2700275727918	7.93669423945848	14.2731632181439	12.9366942394585	7.93669423945848	12.2700275727918	12.6033609061251	10.7731632181439	6.27316321814386	11.9366942394585	13.3512285966145	7.71371936812339	11.7137193681234	12.3512285966145	12.1012285966145	13.3803860347901	11.0470527014567	10.8649438893608	7.7137193681234	12.6012285966145
myristic acid	634543	285	199929	5.52296482816122	3.18963149482788	3.5	0.522964828161212	3.93752417546642	5.18963149482788	5.18963149482788	0.522964828161217	3.18963149482788	7.85629816149455	3.5	8.18963149482789	2.52296482816122	7.52296482816122	2.85629816149455	2.85629816149455	2.85629816149455	0.52296482816122	7.18963149482789	5.18963149482788	7.63137030901723	4.13137030901723	4.63137030901723	1.13137030901723	7.63137030901723	3.18963149482788	7.18963149482788	4.85629816149455	4.63137030901723	8.18963149482788	5.85629816149455	7.18963149482788	2.85629816149455	7.63137030901723	8.63137030901723	5.18963149482788	4.95241867738232	4.16784028102669	6.83450694769336	6.95241867738232	7.20241867738232	4.83450694769336	4.50117361436003	6.41359340834854	6.16784028102669	4.95241867738232
beta-sitosterol	1123681	129	217814	9.25186220781156	9.5851955411449	8	8.91852887447823	10.5631341569364	6.25186220781157	5.91852887447823	8.5851955411449	5.91852887447823	9.5851955411449	8	9.5851955411449	7.91852887447823	7.25186220781156	7.5851955411449	7.25186220781157	5.91852887447823	8.25186220781157	4.91852887447824	6.25186220781157	9.19245246649828	5.19245246649828	5.19245246649829	5.19245246649828	4.69245246649828	8.25186220781156	8.91852887447823	9.5851955411449	10.1924524664983	10.9185288744782	9.91852887447823	9.25186220781157	9.91852887447823	8.19245246649828	9.69245246649828	9.5851955411449	8.19782416090814	8.8068716510648	5.8068716510648	8.94782416090814	8.44782416090814	6.47353831773147	8.47353831773147	8.01190334006595	8.47353831773147	8.69782416090814
rhamnose 1	575559	117	203653	9.79091356604286	8.45758023270953	8	8.45758023270953	9.9198305608991	5.79091356604286	5.45758023270953	8.12424689937619	5.45758023270953	9.45758023270953	8.5	10.1242468993762	8.45758023270952	9.45758023270953	6.45758023270953	9.45758023270953	5.12424689937619	8.1242468993762	9.12424689937619	10.4575802327095	3.45291013722949	3.45291013722949	4.95291013722949	7.95291013722949	9.9529101372295	6.45758023270953	8.79091356604286	9.1242468993762	8.95291013722949	9.79091356604286	9.12424689937619	8.79091356604286	6.79091356604286	7.95291013722949	4.45291013722949	5.79091356604286	9.6043368372153	9.31680897506388	7.31680897506388	8.85433683721531	7.10433683721531	9.6501423083972	5.31680897506388	6.68153555024422	6.65014230839721	8.6043368372153
putrescine	588836	174	228373	8.4159598360992	5.08262650276583	4	4.41595983609917	4.21906965502522	5.41595983609917	6.08262650276584	2.08262650276584	8.7492931694325	6.7492931694325	7.5	10.0826265027658	1.7492931694325	10.4159598360992	7.41595983609917	10.0826265027658	7.7492931694325	-0.250706830567492	7.08262650276584	7.7492931694325	4.02880985327229	3.52880985327229	13.5288098532723	4.52880985327229	4.02880985327229	-0.250706830567497	8.41595983609917	5.7492931694325	9.52880985327229	8.7492931694325	8.41595983609917	5.74929316943251	3.08262650276584	4.02880985327229	3.02880985327229	7.7492931694325	4.68572588589981	1.18421458061544	1.18421458061543	7.18572588589981	7.6857258858998	6.51754791394877	3.51754791394877	4.16500801176724	3.51754791394877	4.43572588589981
tyrosine	671085	218	199781	7.8331863959674	8.16651972930074	6.5	5.49985306263407	10.2766792025736	7.16651972930074	6.49985306263407	4.83318639596741	4.16651972930074	5.16651972930074	7	4.16651972930074	6.16651972930074	5.16651972930074	6.16651972930074	7.49985306263407	4.16651972930074	1.83318639596741	6.16651972930074	4.49985306263407	7.22287998532864	6.72287998532864	2.22287998532865	6.22287998532864	6.22287998532864	5.16651972930074	7.8331863959674	8.16651972930074	8.22287998532865	9.16651972930074	6.16651972930074	8.49985306263407	6.49985306263407	6.72287998532865	7.72287998532865	5.8331863959674	5.32601950385936	7.41675959939751	6.75009293273084	7.57601950385936	7.82601950385936	7.41675959939751	7.08342626606418	7.26817294251174	7.08342626606417	7.32601950385936
threonic acid	497167	292	199262	11.7213943474599	6.05472768079323	9	10.0547276807932	10.8391269647204	9.7213943474599	9.7213943474599	9.38806101412656	9.7213943474599	6.38806101412656	9	10.0547276807932	6.72139434745989	10.0547276807932	11.3880610141266	10.7213943474599	9.7213943474599	9.38806101412656	6.05472768079323	9.38806101412656	10.8250560776593	4.82505607765926	10.3250560776593	10.3250560776593	10.8250560776593	9.38806101412656	6.72139434745989	10.0547276807932	11.3250560776593	11.0547276807932	10.7213943474599	10.0547276807932	10.7213943474599	10.3250560776593	11.3250560776593	10.0547276807932	7.19664589402229	6.09083756300933	10.4241708963427	10.4466458940223	9.9466458940223	10.4241708963427	10.4241708963427	9.54080017790316	6.42417089634266	9.9466458940223
oleic acid	778858	339	199610	2.71327093923228	3.37993760589895	2.5	3.04660427256561	5.17740896597084	3.71327093923228	1.71327093923228	2.37993760589895	2.04660427256561	4.71327093923228	3	5.04660427256561	2.04660427256561	3.71327093923228	4.71327093923228	3.37993760589895	2.37993760589895	2.71327093923228	1.04660427256561	2.71327093923228	0.962403851726005	0.962403851726004	0.962403851726004	1.962403851726	0.962403851726003	0.379937605898945	4.04660427256561	3.37993760589895	0.962403851726003	6.04660427256561	4.37993760589895	3.04660427256561	1.71327093923228	0.962403851726004	3.462403851726	1.71327093923228	2.13046724786726	1.43562129240806	3.43562129240807	1.88046724786726	1.88046724786726	2.7689546257414	2.43562129240807	2.12735205792406	2.43562129240807	0.880467247867257
maleic acid	365286	147	199224	12.5715515871277	11.904884920461	10.5	11.904884920461	14.0576813966812	10.904884920461	11.2382182537944	8.23821825379438	7.23821825379438	11.2382182537944	12	13.2382182537944	11.5715515871277	10.904884920461	8.23821825379438	7.90488492046105	6.57155158712771	3.57155158712771	7.90488492046104	6.90488492046105	12.156973364702	5.15697336470195	4.15697336470196	4.65697336470196	10.656973364702	8.57155158712771	10.904884920461	11.2382182537944	11.656973364702	11.904884920461	12.2382182537944	11.5715515871277	8.57155158712771	10.156973364702	11.656973364702	7.90488492046104	9.89687287838933	10.062261160526	10.3955944938594	10.8968728783893	10.8968728783893	13.3955944938594	10.3955944938594	9.95761225072473	6.39559449385937	11.1468728783893
galactose	647787	160	202679	5.26511250317824	4.26511250317824	13.5	9.9317791698449	5.60689660980456	10.5984458365116	9.59844583651158	14.9317791698449	9.9317791698449	14.2651125031782	7.5	10.2651125031782	5.59844583651157	9.9317791698449	9.9317791698449	14.9317791698449	15.2651125031782	14.9317791698449	14.2651125031782	15.2651125031782	2.68844089973017	11.1884408997302	15.1884408997302	18.1884408997302	10.6884408997302	9.59844583651158	10.5984458365116	10.5984458365116	2.68844089973018	5.59844583651157	5.59844583651157	4.59844583651158	10.5984458365116	10.1884408997302	10.6884408997302	4.93177916984491	13.3250505417425	9.29391548563182	9.29391548563182	5.32505054174246	9.07505054174246	4.29391548563182	4.29391548563182	6.8349548858117	4.29391548563182	5.32505054174246
beta-alanine	431950	248	227997	5.18675900183258	6.85342566849925	3.49999999999999	4.85342566849925	8.46108253439453	4.52009233516591	6.85342566849925	6.85342566849925	6.85342566849925	8.5200923351659	3	4.85342566849925	4.52009233516592	8.52009233516592	8.85342566849925	8.18675900183258	4.52009233516592	6.18675900183258	5.18675900183258	5.18675900183258	1.09919447110322	8.09919447110322	8.09919447110322	4.59919447110322	1.09919447110322	5.18675900183258	3.18675900183258	2.52009233516592	6.09919447110322	5.18675900183258	7.18675900183258	2.52009233516592	7.18675900183258	1.09919447110322	6.09919447110322	4.85342566849925	2.10987410854072	5.69253612362385	6.35920279029052	4.85987410854072	6.35987410854072	7.02586945695719	3.69253612362385	5.95973980955504	2.02586945695719	4.85987410854072
phytol	761377	143	199184	2.73021331811231	2.39687998477898	-1.33226762955019e-15	2.06354665144564	-0.685667729327121	2.73021331811231	5.39687998477898	0.0635466514456424	2.73021331811231	6.39687998477898	-1.77635683940025e-15	5.39687998477898	2.73021331811231	0.0635466514456442	3.39687998477898	6.7302133181123	4.39687998477898	4.73021331811231	8.73021331811232	3.39687998477898	0.876307683664051	5.37630768366405	4.87630768366405	8.87630768366405	5.37630768366405	3.06354665144564	4.73021331811231	5.73021331811231	0.87630768366405	0.0635466514456406	0.0635466514456446	2.39687998477898	2.39687998477898	0.876307683664049	4.87630768366405	2.39687998477898	4.46245405777989	1.47059721470358	1.47059721470358	2.71245405777989	4.71245405777989	1.47059721470358	3.80393054803691	3.21972542559422	4.13726388137025	2.46245405777989
serine	391397	204	227962	6.55821868488916	6.89155201822252	7	5.22488535155584	9.01478949617504	15.2248853515558	10.8915520182225	6.22488535155585	15.8915520182225	16.2248853515558	14.5	15.8915520182225	10.2248853515558	6.22488535155584	1.55821868488917	11.5582186848892	10.2248853515558	5.89155201822251	15.8915520182225	11.5582186848892	16.1598665584925	9.6598665584925	10.6598665584925	9.1598665584925	9.1598665584925	10.2248853515558	14.8915520182225	5.55821868488917	3.15986655849249	6.89155201822251	10.2248853515558	10.8915520182225	10.2248853515558	9.1598665584925	9.1598665584925	10.8915520182225	13.3960847169592	14.4098053100514	4.74313864338472	3.14608471695918	6.64608471695917	9.40980531005139	4.40980531005138	6.30322760438972	4.40980531005139	6.64608471695918
ribose	553606	307	205473	5.19129126868922	1.19129126868921	1.5	0.857957935355881	-0.35652390715113	3.85795793535588	3.19129126868922	1.19129126868922	1.52462460202255	5.19129126868922	4.5	3.52462460202255	1.52462460202255	5.19129126868921	3.19129126868922	5.52462460202255	3.85795793535588	-0.142042064644119	4.85795793535588	2.52462460202255	2.43039771321878	4.43039771321878	6.93039771321878	2.43039771321878	2.43039771321878	1.52462460202255	0.857957935355883	3.85795793535588	3.43039771321878	1.85795793535588	3.85795793535588	2.85795793535588	3.52462460202255	4.43039771321878	-0.069602286781222	3.19129126868922	1.8441190071345	2.22113254963597	0.887799216302642	4.5941190071345	1.3441190071345	3.88779921630264	0.554465882969307	1.60086740749012	0.887799216302637	1.8441190071345
hydroxylamine	252988	146	200931	11.8720375189104	2.20537085224377	-8.88178419700125e-16	7.53870418557712	13.669231032889	8.20537085224379	4.53870418557712	0.538704185577129	4.87203751891046	12.2053708522438	6	8.87203751891046	0.538704185577122	10.2053708522438	6.20537085224379	0.538704185577117	4.87203751891045	0.538704185577113	0.538704185577123	0.538704185577124	0.94688152384237	0.946881523842377	5.94688152384237	0.946881523842374	6.44688152384237	0.538704185577118	4.53870418557712	4.87203751891046	2.94688152384237	4.87203751891045	6.53870418557712	3.87203751891046	0.538704185577122	0.946881523842368	0.94688152384237	0.538704185577123	4.66829022149792	5.98360379231502	7.65027045898169	4.41829022149792	4.16829022149792	6.31693712564835	5.98360379231503	8.01901610975344	4.31693712564835	6.91829022149792
maltose 1	946798	361	204171	6.42551899023622	7.75885232356954	6.00000000000001	4.09218565690288	4.35597311287664	5.75885232356955	2.09218565690288	6.75885232356955	5.75885232356955	6.75885232356955	5.5	6.75885232356955	3.75885232356955	5.42551899023622	2.42551899023621	4.42551899023622	2.42551899023621	4.09218565690288	6.42551899023622	8.42551899023622	5.920583857832	2.420583857832	3.92058385783201	5.920583857832	3.42058385783201	6.42551899023622	3.42551899023622	7.42551899023622	7.920583857832	7.09218565690288	8.09218565690288	6.42551899023622	4.09218565690288	5.920583857832	7.420583857832	6.75885232356955	6.92614121157897	8.42305853042375	3.75639186375709	6.17614121157897	3.67614121157897	5.75639186375709	7.08972519709042	5.14266929186908	5.08972519709042	7.17614121157897
leucrose	887898	204	202085	5.71536233792524	5.38202900459191	3.5	4.71536233792524	4.29938017166525	2.71536233792524	3.04869567125857	5.38202900459191	0.382029004591906	3.04869567125857	4	6.04869567125857	0.382029004591905	3.71536233792524	5.38202900459191	6.3820290045919	3.04869567125857	3.04869567125857	7.71536233792524	6.04869567125857	7.84670684211047	4.84670684211047	4.34670684211047	0.846706842110472	0.846706842110469	5.3820290045919	5.38202900459191	5.3820290045919	0.846706842110471	8.04869567125857	3.04869567125857	4.71536233792524	5.71536233792524	4.34670684211047	3.34670684211047	5.71536233792524	3.06910267029069	6.94124578386933	6.94124578386933	5.06910267029069	6.31910267029069	1.94124578386933	6.94124578386933	6.37677455579568	6.94124578386933	3.31910267029069
pelargonic acid	399163	117	201810	3.26293747680608	3.59627081013942	4.50000000000001	0.262937476806072	-0.236864388413112	3.26293747680608	3.59627081013941	3.26293747680608	0.262937476806082	3.59627081013941	4.5	2.59627081013941	0.262937476806079	3.26293747680608	3.92960414347275	2.92960414347275	3.59627081013942	0.262937476806078	0.262937476806079	2.92960414347275	5.52567681883135	1.02567681883135	1.02567681883135	1.02567681883135	1.02567681883135	0.26293747680608	3.26293747680608	3.59627081013941	1.02567681883135	9.5962708101394	3.26293747680608	5.92960414347275	0.262937476806078	1.02567681883135	1.02567681883136	2.92960414347275	1.04340818363979	1.81205798060121	1.81205798060121	5.04340818363979	2.79340818363979	5.14539131393454	1.8120579806012	3.79494010138031	4.47872464726788	2.79340818363979
cis-sinapinic acid	718366	338	199283	7.94610726109693	8.6127739277636	3.5	5.27944059443026	9.01067666335454	7.27944059443026	3.94610726109693	4.61277392776359	2.61277392776359	5.61277392776359	4.5	8.6127739277636	4.61277392776359	2.27944059443026	-0.0538927389030768	8.6127739277636	4.61277392776359	4.61277392776359	1.94610726109692	7.27944059443026	7.82764511993623	-0.172354880063772	2.82764511993623	3.32764511993623	3.32764511993623	5.94610726109692	2.94610726109692	8.27944059443026	8.82764511993623	8.94610726109692	5.94610726109692	7.94610726109693	7.94610726109693	7.32764511993623	8.32764511993623	7.94610726109692	6.65799518304568	7.48298306292147	7.48298306292147	6.40799518304568	5.90799518304568	8.14964972958814	7.48298306292147	7.93121964963065	7.48298306292146	8.15799518304568
4-hydroxyproline	484516	140	199803	4.54233873089147	4.20900539755814	6	4.8756720642248	7.05820975282485	1.8756720642248	6.54233873089147	6.54233873089147	4.20900539755814	5.54233873089147	7	7.20900539755814	4.20900539755814	5.54233873089147	8.8756720642248	5.8756720642248	4.54233873089147	6.20900539755814	5.54233873089147	6.8756720642248	6.56880643984956	3.56880643984956	4.06880643984956	0.568806439849558	4.06880643984956	2.54233873089147	1.8756720642248	4.8756720642248	7.56880643984956	6.54233873089147	4.54233873089147	5.8756720642248	4.54233873089147	5.56880643984956	4.06880643984956	5.8756720642248	2.5520170053941	3.57288823620037	5.90622156953371	6.0520170053941	5.8020170053941	6.57288823620037	6.23955490286704	3.52701727630067	3.57288823620037	5.3020170053941
1,2,4-benzenetriol	522741	239	205673	3.21757703836774	6.88424370503442	5.99999999999999	5.21757703836775	3.7007672662889	3.21757703836775	4.55091037170108	3.88424370503442	0.217577038367756	5.21757703836775	3	4.55091037170108	2.55091037170108	2.55091037170108	2.88424370503442	0.217577038367748	2.21757703836775	2.21757703836775	2.88424370503442	0.217577038367754	-0.04803615118565	2.45196384881435	-0.04803615118565	-0.0480361511856509	-0.0480361511856544	0.217577038367752	3.55091037170109	0.217577038367749	2.95196384881435	2.21757703836775	4.21757703836775	4.21757703836775	0.217577038367751	3.95196384881435	3.45196384881435	4.21757703836775	1.08148845961584	3.8590501403296	-0.47428319300373	-0.168511540384159	5.08148845961584	1.52571680699627	-0.474283193003726	-0.442259092213298	1.19238347366293	1.08148845961584
threitol	467314	217	202661	4.34141530070864	4.67474863404197	3	2.34141530070865	6.66102592081142	4.67474863404198	6.67474863404198	4.00808196737531	4.00808196737531	7.00808196737531	7	7.00808196737531	4.00808196737531	4.67474863404198	8.34141530070864	8.67474863404197	5.00808196737531	3.34141530070864	4.34141530070864	7.34141530070864	6.36321998131451	6.36321998131451	2.86321998131451	4.36321998131451	-0.136780018685487	2.67474863404198	4.34141530070864	6.34141530070864	6.86321998131451	5.00808196737531	7.67474863404198	6.67474863404198	7.00808196737531	2.36321998131451	3.86321998131451	6.34141530070864	2.55178013882666	6.63643820526991	1.63643820526991	5.05178013882666	4.80178013882666	6.63643820526991	2.96977153860324	6.39429155106023	-0.363561794730092	6.05178013882666
benzoic acid	338043	179	211970	9.28599612108911	7.95266278775578	4.5	5.95266278775578	9.20246340641214	5.95266278775578	3.28599612108911	3.28599612108911	2.95266278775578	6.28599612108911	7.5	6.28599612108911	2.61932945442244	6.28599612108911	8.95266278775578	8.61932945442244	3.28599612108911	5.95266278775578	0.285996121089111	5.28599612108911	5.65552495685519	1.15552495685518	5.15552495685518	1.15552495685519	5.15552495685519	5.61932945442244	3.28599612108911	6.28599612108911	9.65552495685518	9.61932945442245	3.28599612108911	8.95266278775578	0.285996121089111	1.15552495685519	1.15552495685518	2.95266278775578	2.80791140224537	1.89490238647484	4.5615690531415	9.80791140224537	5.30791140224537	10.8949023864748	7.22823571980817	6.79121908190471	7.5615690531415	5.30791140224537
ornithine 4TMS	618525	142	225209	4.92076750500078	2.25410083833411	4	2.92076750500078	2.60727049031262	2.58743417166744	4.92076750500078	2.25410083833411	2.58743417166745	5.58743417166744	4.5	2.58743417166744	1.92076750500078	2.58743417166744	2.58743417166744	5.25410083833411	-0.0792324949992205	1.92076750500078	2.25410083833411	4.58743417166744	4.15503202468972	1.15503202468972	4.65503202468972	4.65503202468972	1.15503202468972	2.25410083833411	2.58743417166744	2.92076750500078	1.15503202468972	2.92076750500078	5.58743417166745	2.58743417166744	4.92076750500078	1.15503202468972	1.15503202468972	2.58743417166744	2.69104925882319	1.77065285655662	4.10398618988995	5.69104925882319	2.44104925882319	4.43731952322329	4.10398618988995	3.33396484009681	4.10398618988995	4.94104925882319
coniferin (ref Tree Physiol)	1024041	169	208669	5.09322599701076	1.75989266367743	4	3.4265593303441	7.12299190507622	2.09322599701076	3.75989266367743	0.0932259970107663	2.75989266367743	6.75989266367743	4.5	7.75989266367743	3.09322599701076	3.4265593303441	7.75989266367743	6.75989266367743	2.75989266367743	5.75989266367743	3.75989266367743	5.09322599701076	5.15668608595606	1.15668608595606	1.15668608595606	1.15668608595606	1.15668608595606	3.75989266367743	2.75989266367743	4.09322599701076	4.15668608595606	5.4265593303441	4.75989266367743	2.09322599701076	4.75989266367743	1.15668608595606	4.65668608595606	5.09322599701076	4.36837185860279	4.50239387176367	6.50239387176367	4.11837185860279	4.11837185860279	4.835727205097	3.50239387176367	5.06460314779296	3.50239387176367	2.11837185860279
GABA	488961	174	205021	3.10423650363117	2.77090317029783	3.49999999999999	2.4375698369645	0.773830325563734	5.77090317029783	2.4375698369645	2.77090317029784	2.77090317029784	3.77090317029783	10	5.4375698369645	6.10423650363117	2.77090317029784	-0.229096829702164	6.4375698369645	5.4375698369645	6.10423650363117	6.4375698369645	-0.229096829702158	3.53887918532977	-1.46112081467022	3.53887918532977	3.03887918532977	-1.46112081467022	6.77090317029784	-0.229096829702164	7.77090317029784	4.03887918532977	-0.229096829702166	3.10423650363117	3.10423650363117	3.10423650363117	7.03887918532977	8.03887918532977	6.10423650363117	0.455310369408195	-0.137903220867059	3.19543011246627	5.95531036940819	5.20531036940819	2.86209677913294	3.19543011246627	0.836177322246422	2.86209677913294	2.95531036940819
monopalmitin-1-glyceride	901207	371	202859	4.49529984959581	4.82863318292915	5.32907051820075e-15	3.16196651626248	4.83315895195436	2.49529984959582	0.828633182929147	2.16196651626248	0.828633182929155	3.16196651626248	-4.44089209850063e-16	2.82863318292915	0.828633182929146	2.82863318292915	3.49529984959582	2.82863318292915	0.828633182929148	0.82863318292915	2.16196651626248	4.16196651626248	3.65274059683308	3.15274059683308	1.15274059683308	3.15274059683308	1.15274059683308	2.82863318292915	5.16196651626248	0.828633182929147	3.65274059683308	5.49529984959582	5.49529984959582	2.16196651626248	4.16196651626248	1.15274059683308	3.65274059683308	4.49529984959582	2.36777498076563	3.76356052264708	3.43022718931375	2.86777498076563	2.11777498076564	3.43022718931375	3.43022718931375	0.995066791425028	3.43022718931375	2.86777498076563
leucine	342356	158	227958	7.51059327124626	7.17725993791293	4	3.51059327124626	2.08501207065432	0.843926604579594	3.84392660457959	3.84392660457959	3.84392660457959	0.843926604579595	4.5	7.51059327124626	4.17725993791293	4.51059327124626	0.843926604579593	7.8439266045796	0.843926604579592	3.84392660457959	7.17725993791293	7.51059327124626	10.9467677430845	10.4467677430845	9.44676774308446	5.44676774308446	5.44676774308446	8.17725993791293	7.17725993791293	7.51059327124626	0.446767743084466	0.843926604579591	4.17725993791293	7.51059327124626	0.843926604579595	5.44676774308446	5.44676774308446	7.51059327124626	7.7391053157522	10.1060589784797	7.10605897847966	2.73910531575221	2.73910531575221	6.77272564514632	3.43939231181299	3.14154714975668	6.77272564514632	7.9891053157522
lactobionic acid	952195	204	214401	6.06869654601195	1.73536321267862	-4.44089209850063e-16	2.06869654601195	5.09941372874385	4.06869654601195	4.40202987934528	-0.264636787321385	1.06869654601195	5.06869654601195	3	4.73536321267862	1.40202987934528	5.40202987934528	3.73536321267862	3.73536321267862	1.73536321267862	3.40202987934528	-0.264636787321387	4.73536321267862	3.106675909292	3.106675909292	2.606675909292	0.106675909292002	0.106675909292002	1.73536321267862	2.06869654601195	5.40202987934528	3.106675909292	4.73536321267862	4.40202987934528	3.73536321267862	2.40202987934528	0.106675909292001	3.606675909292	3.06869654601195	1.41176567241601	3.55144162340407	4.21810829007073	2.16176567241601	2.41176567241601	3.21810829007073	0.551441623404066	4.1469910172094	0.551441623404063	2.16176567241601
lignoceric acid	977850	117	199247	5.22504169212796	2.89170835879462	4.5	1.89170835879462	2.90453923975608	4.89170835879462	2.22504169212796	-0.108291641205375	-0.108291641205373	2.22504169212796	4	2.55837502546129	2.22504169212796	2.55837502546129	-0.108291641205377	2.55837502546129	2.55837502546129	2.55837502546129	-0.108291641205375	3.89170835879463	0.770585836627793	0.770585836627793	0.770585836627793	0.770585836627792	0.770585836627794	-0.108291641205375	-0.108291641205376	2.55837502546129	4.27058583662779	3.22504169212796	-0.108291641205376	4.89170835879463	-0.108291641205374	0.770585836627793	4.7705858366278	2.22504169212796	0.274185007041216	0.987595541678857	0.987595541678857	3.77418500704122	2.27418500704122	3.65426220834552	0.987595541678855	0.473871650593663	0.987595541678857	2.02418500704122
glycerol-alpha-phosphate	588999	299	231662	3.88599970961957	5.88599970961957	3	5.2193330429529	5.33904631112418	2.55266637628624	4.2193330429529	3.55266637628624	1.55266637628624	5.55266637628624	7	4.2193330429529	3.88599970961957	5.55266637628624	8.55266637628623	6.88599970961957	0.885999709619568	3.2193330429529	3.55266637628624	3.88599970961957	4.31895281773453	1.31895281773454	0.818952817734532	0.818952817734535	0.818952817734534	4.88599970961957	3.88599970961957	4.55266637628624	6.31895281773453	5.55266637628624	4.88599970961957	5.88599970961957	4.2193330429529	5.31895281773453	5.31895281773453	4.2193330429529	2.00626860126935	5.33499363722925	4.66832697056259	4.75626860126935	5.50626860126935	5.66832697056259	4.33499363722925	5.7890250920729	4.00166030389592	4.00626860126935
citramalate	456959	247	202205	-0.308699190688229	3.69130080931177	3	6.69130080931178	8.93603239312265	2.35796747597844	4.35796747597844	7.0246341426451	4.35796747597844	5.02463414264511	7.5	5.02463414264511	4.35796747597844	8.0246341426451	4.69130080931177	7.69130080931177	6.35796747597844	6.35796747597844	-0.308699190688229	4.02463414264511	7.13787003481267	6.63787003481267	7.63787003481267	6.63787003481267	6.63787003481267	5.02463414264511	2.0246341426451	-0.308699190688227	6.13787003481267	5.02463414264511	2.02463414264511	4.69130080931177	2.35796747597844	2.63787003481267	7.13787003481267	4.35796747597844	3.37585641810636	-0.764912228628186	6.56842110470515	1.37585641810636	5.12585641810636	1.23508777137182	3.56842110470515	4.14317441483004	-0.76491222862818	3.12585641810636
lactic acid	216442	191	199591	2.8691035222722	-0.797563144394448	-9.32587340685131e-15	1.86910352227221	4.77750361248017	2.86910352227221	-0.797563144394457	-0.797563144394451	-0.797563144394465	2.20243685560554	-3.10862446895044e-15	1.86910352227221	0.869103522272209	3.53577018893887	2.20243685560554	1.53577018893887	-0.797563144394458	-0.797563144394458	2.53577018893887	2.20243685560554	-1.67019304566354	-1.67019304566354	0.829806954336459	-1.67019304566354	-1.67019304566354	-0.79756314439446	-0.797563144394459	2.20243685560554	1.82980695433646	2.20243685560554	-0.797563144394461	3.86910352227221	-0.797563144394459	-1.67019304566354	-1.67019304566355	2.53577018893888	3.97917505888095	-1.0103321408733	5.32300119246003	6.72917505888096	6.72917505888096	2.65633452579337	6.65633452579336	3.10312988956906	0.656334525793366	4.72917505888095
arachidic acid	856203	117	201822	4.69614399053068	2.02947732386401	4	3.02947732386401	6.20485945720689	4.36281065719735	2.02947732386401	2.02947732386401	2.02947732386401	2.02947732386401	3.5	5.36281065719735	-0.303856009469325	2.02947732386401	-0.303856009469321	2.02947732386401	2.02947732386401	2.02947732386401	1.69614399053068	4.36281065719735	3.88357251438514	0.383572514385139	0.383572514385141	0.38357251438514	0.38357251438514	-0.303856009469322	5.02947732386401	4.69614399053068	3.38357251438514	5.69614399053068	5.02947732386401	6.36281065719734	2.02947732386401	0.383572514385138	3.88357251438514	4.02947732386401	0.332646820758321	1.00310011340385	3.33643344673718	2.08264682075832	3.58264682075832	3.33643344673718	1.00310011340384	2.41405177048042	1.00310011340384	3.33264682075832
1-monostearin	959625	399	202835	6.429972164154	6.42997216415399	3.5	4.76330549748733	6.22877956474031	3.09663883082066	2.76330549748733	5.76330549748733	2.76330549748732	5.09663883082066	4	5.09663883082066	0.429972164153991	4.76330549748733	5.09663883082066	2.76330549748733	2.76330549748732	2.76330549748732	0.42997216415399	5.09663883082066	6.06113692772166	1.56113692772166	4.06113692772166	1.56113692772166	1.56113692772166	3.42997216415399	1.76330549748732	5.09663883082066	7.06113692772166	7.42997216415399	7.76330549748733	4.42997216415399	5.42997216415399	3.56113692772166	7.56113692772166	6.09663883082066	5.62876053649866	2.78246650299199	5.78246650299199	5.87876053649865	4.62876053649865	7.44913316965865	5.78246650299199	3.40837521784422	4.11579983632532	5.12876053649865
cerotic acid	1032431	117	199267	3.95103593493154	2.28436926826488	4.5	2.95103593493154	6.17730761157935	3.95103593493154	1.95103593493154	-0.382297398401792	1.95103593493154	1.95103593493154	3.5	1.95103593493154	-0.382297398401791	1.95103593493154	-0.382297398401795	2.61770260159821	2.28436926826487	-0.382297398401791	-0.382297398401793	1.61770260159821	0.175800193215274	0.175800193215274	0.175800193215275	0.175800193215273	0.175800193215273	-0.382297398401793	2.61770260159821	4.28436926826487	3.67580019321528	7.61770260159822	4.61770260159821	4.28436926826487	2.28436926826487	0.175800193215273	3.67580019321528	4.28436926826488	0.118317323933112	0.65725395912279	2.99058729245612	2.11831732393311	3.36831732393311	2.99058729245612	0.657253959122789	0.540053830312606	0.657253959122787	1.86831732393311
N-acetyl-D-hexosamine	746708	103	200594	4.7033195202394	5.03665285357272	5.77315972805081e-15	2.70331952023939	7.28667836394106	1.36998618690606	0.0366528535727273	3.03665285357273	0.0366528535727246	2.70331952023939	0	2.70331952023939	1.70331952023939	2.70331952023939	5.70331952023939	5.70331952023939	0.0366528535727255	2.03665285357272	0.0366528535727273	0.0366528535727277	2.82328019677711	6.32328019677711	-0.676719803222887	1.82328019677711	2.32328019677711	2.70331952023939	5.7033195202394	3.03665285357273	6.82328019677711	7.36998618690606	5.36998618690606	5.03665285357273	5.36998618690606	2.32328019677711	3.32328019677711	5.03665285357273	3.96787713609828	7.13603679240972	5.80270345907639	5.21787713609828	4.71787713609828	6.13603679240972	4.46937012574305	4.25384999455831	5.46937012574305	5.21787713609828
adipic acid	475399	111	218815	4.46135977192965	4.46135977192965	5.32907051820075e-15	2.79469310526298	7.06975749857597	2.46135977192965	4.79469310526298	2.12802643859632	0.128026438596316	4.79469310526298	3.5527136788005e-15	2.46135977192965	2.46135977192965	2.46135977192965	4.46135977192965	4.46135977192965	2.46135977192965	4.12802643859632	0.128026438596321	4.12802643859632	0.814321817212982	0.81432181721298	4.81432181721298	4.81432181721298	0.81432181721298	2.46135977192965	2.46135977192965	2.46135977192965	4.31432181721298	2.79469310526298	5.46135977192965	2.12802643859632	0.128026438596319	0.814321817212981	9.31432181721298	0.128026438596319	1.10002353353565	4.54821948425986	-0.118447182406806	1.35002353353564	5.10002353353564	-0.118447182406813	-0.118447182406806	4.00533827278454	-0.118447182406805	3.10002353353564
aconitic acid	586574	229	199256	6.38236035473214	7.38236035473212	6	6.38236035473213	5.28561019701739	4.38236035473212	4.71569368806546	6.71569368806546	2.38236035473213	6.71569368806546	7	5.04902702139879	5.38236035473212	4.38236035473212	4.38236035473212	7.04902702139879	2.04902702139879	0.0490270213987882	4.38236035473212	2.04902702139879	2.86147086717899	2.86147086717899	2.86147086717899	3.36147086717899	3.36147086717899	2.71569368806546	3.71569368806546	4.71569368806546	6.86147086717898	7.04902702139879	2.38236035473212	6.04902702139879	5.04902702139879	5.86147086717899	6.36147086717899	2.04902702139879	2.1559252213071	5.73318718513001	5.73318718513001	4.65592522130711	5.9059252213071	6.06652051846334	3.39985385179668	5.49220660701068	2.73318718513001	3.90592522130711
behenic acid	919675	117	203290	4.61400068299865	2.28066734966531	4.49999999999999	2.94733401633197	6.5927461292163	4.28066734966531	3.94733401633198	2.28066734966531	1.94733401633198	4.61400068299864	4	4.61400068299864	1.61400068299864	2.28066734966531	-0.385999317001359	2.28066734966531	2.28066734966531	2.28066734966531	-0.385999317001359	1.94733401633198	3.74925591977962	0.249255919779618	0.249255919779618	0.249255919779616	0.249255919779619	-0.385999317001361	2.94733401633197	4.61400068299864	3.74925591977962	5.61400068299865	2.28066734966531	4.28066734966531	2.28066734966531	0.24925591977962	4.24925591977962	4.28066734966531	0.251210304531964	0.88711700289705	0.88711700289705	3.75121030453196	3.50121030453196	3.55378366956371	0.887117002897053	2.72094638971064	2.88711700289705	2.00121030453196
cellobiotol	956355	204	200508	3.25363169883231	5.92029836549897	-8.88178419700125e-16	4.58696503216564	7.25848352746733	1.92029836549897	3.58696503216564	1.92029836549897	1.92029836549897	2.58696503216564	3.5	4.58696503216564	1.92029836549897	4.58696503216564	5.58696503216564	4.58696503216564	1.92029836549897	1.92029836549897	-0.0797016345010229	2.25363169883231	0.00241156902958473	3.00241156902958	0.00241156902958473	0.00241156902958206	0.00241156902958428	2.58696503216564	2.58696503216564	4.58696503216564	6.00241156902958	2.25363169883231	2.58696503216564	4.25363169883231	2.58696503216564	0.00241156902958384	4.00241156902958	4.25363169883231	3.70450471683668	5.68731563630298	5.35398230296965	5.95450471683668	5.20450471683668	6.02064896963632	4.68731563630299	1.35237459028326	3.35398230296965	4.45450471683668
arabinose	546892	217	202065	2.29300702598144	1.62634035931477	4.66293670342566e-15	1.95967369264809	-0.066287921618957	-0.0403263073519002	-0.0403263073519053	-0.040326307351902	-0.0403263073519036	-0.0403263073519029	8.88178419700125e-16	-0.0403263073519025	-0.0403263073519013	1.62634035931476	1.9596736926481	2.62634035931476	-0.0403263073519025	1.9596736926481	-0.0403263073519027	2.29300702598143	-0.0546910004367496	2.94530899956325	3.94530899956325	3.44530899956325	3.94530899956325	2.29300702598143	1.9596736926481	2.62634035931476	-0.0546910004367462	2.62634035931476	1.62634035931476	-0.0403263073519042	-0.0403263073519018	-0.0546910004367469	-0.0546910004367474	-0.0403263073519031	-0.292763484904378	-0.386485672811771	1.61351432718823	1.20723651509562	-0.292763484904377	-0.38648567281177	-0.38648567281177	1.31664166081273	-0.386485672811771	-0.292763484904378
mannitol	665209	103	210512	2.82828795373513	-0.505045379598208	-1.11022302462516e-15	1.49495462040179	4.35806616056609	3.49495462040179	2.16162128706846	-0.505045379598206	-0.505045379598209	6.4949546204018	-8.88178419700125e-16	2.49495462040179	2.49495462040179	2.16162128706846	1.16162128706846	-0.505045379598207	-0.505045379598204	-0.505045379598211	1.82828795373513	0.828287953735127	3.12679770063929	-0.873202299360706	5.1267977006393	2.12679770063929	-0.87320229936071	-0.505045379598206	2.49495462040179	5.16162128706846	4.12679770063929	4.4949546204018	2.16162128706846	3.49495462040179	1.82828795373513	2.62679770063929	1.62679770063929	3.82828795373513	-0.0584268903271274	-0.154992007078436	-0.154992007078435	2.19157310967287	2.19157310967287	3.51167465958823	-0.154992007078438	2.42714285916204	-0.154992007078435	1.44157310967287
cholesterol	1077630	129	199589	7.36806329994979	2.03472996661646	-8.88178419700125e-16	2.36806329994979	5.69002255238273	4.70139663328313	2.36806329994979	1.70139663328313	0.0347299666164609	7.03472996661646	3	4.03472996661646	0.0347299666164578	3.03472996661646	2.36806329994979	2.03472996661646	2.03472996661646	1.70139663328313	0.0347299666164598	3.03472996661646	0.414167347466646	0.414167347466649	0.414167347466649	0.414167347466651	0.414167347466648	0.0347299666164596	2.36806329994979	5.03472996661646	3.41416734746665	4.36806329994979	2.36806329994979	0.0347299666164611	2.03472996661646	0.414167347466646	0.414167347466646	2.03472996661646	0.889188083597528	2.09363237649134	4.09363237649134	0.889188083597527	2.63918808359753	1.76029904315801	-0.239700956841993	1.81752081151358	-0.239700956841989	1.13918808359753
fucose 1 + rhamnose 2	577861	117	205102	-0.309998069888869	-0.30999806988887	4	-0.30999806988887	-0.666308363286175	-0.309998069888869	2.69000193011113	-0.30999806988887	2.69000193011113	2.69000193011113	9	-0.309998069888868	-0.309998069888868	3.35666859677779	3.02333526344446	3.02333526344446	2.3566685967778	-0.30999806988887	-0.30999806988887	-0.30999806988887	4.23631415361957	-0.263685846380429	6.73631415361957	-0.26368584638043	4.73631415361957	-0.309998069888869	2.3566685967778	3.35666859677779	4.23631415361957	3.02333526344446	3.02333526344446	2.69000193011113	2.3566685967778	-0.263685846380431	5.23631415361957	2.69000193011113	0.00876630091924313	0.145895906860907	0.145895906860909	2.00876630091925	2.50876630091924	3.47922924019424	3.14589590686091	0.321686471114529	0.14589590686091	0.0087663009192449
epsilon-caprolactam 2	353425	170	218684	5.24435593652086	5.57768926985419	3.10862446895044e-15	1.91102260318753	8.08936350737784	2.57768926985419	2.24435593652086	1.91102260318753	1.91102260318753	5.24435593652086	4.44089209850063e-16	2.91102260318753	-0.0889773968124747	4.91102260318752	2.91102260318753	2.91102260318752	2.24435593652086	-0.088977396812473	-0.0889773968124743	-0.088977396812472	6.64370430218473	6.64370430218473	2.64370430218473	2.14370430218473	2.14370430218473	4.91102260318752	2.24435593652086	7.24435593652086	7.14370430218473	2.24435593652086	6.91102260318753	7.24435593652086	2.57768926985419	2.64370430218473	3.14370430218473	2.57768926985419	4.21236359854379	5.46793172966069	5.46793172966069	4.7123635985438	4.21236359854379	5.80126506299402	5.13459839632736	3.70546219487087	3.13459839632735	4.71236359854379
oxoproline	489576	156	228006	-0.332118710001038	-0.332118710001034	-7.99360577730113e-15	2.33454795666563	0.0896830593407838	4.33454795666563	-0.332118710001036	-0.332118710001038	4.33454795666563	-0.332118710001037	6	3.33454795666563	6.66788128999896	9.33454795666563	10.0012146233323	9.33454795666563	8.33454795666563	9.0012146233323	2.66788128999896	4.66788128999896	3.4139608106561	-1.0860391893439	-1.0860391893439	6.4139608106561	6.4139608106561	4.33454795666563	-0.332118710001034	-0.332118710001035	5.9139608106561	-0.332118710001039	-0.332118710001039	-0.332118710001041	-0.33211871000104	-1.0860391893439	-1.0860391893439	-0.332118710001037	3.56211693222577	0.0242484934061347	0.357581826739471	0.312116932225775	0.562116932225772	0.0242484934061378	-0.309084839927206	3.41494128630207	-0.309084839927199	0.312116932225777
talose	655071	160	203596	0.185502603922517	12.1855026039225	6.21724893790088e-15	3.18550260392251	6.52868382282616	4.51883593725584	4.18550260392251	11.8521692705892	2.18550260392251	4.51883593725584	2.22044604925031e-15	0.185502603922508	7.18550260392251	0.185502603922508	3.85216927058918	4.51883593725584	0.185502603922509	11.5188359372558	3.85216927058917	8.1855026039225	7.02782398894136	-0.472176011058641	5.52782398894136	6.02782398894136	6.52782398894136	9.18550260392252	0.185502603922504	4.85216927058918	-0.472176011058642	0.185502603922506	5.18550260392251	5.18550260392251	1.51883593725584	7.02782398894136	6.52782398894136	0.185502603922505	7.45200159905546	4.43571552077901	2.76904885411234	0.702001599055457	1.45200159905546	0.769048854112336	0.102382187445675	1.08383286148477	-0.23095114588766	0.702001599055458
ribitol	579617	217	227983	0.431611148880982	8.43161114888099	3.5	6.43161114888098	6.49632176609409	2.43161114888098	3.09827781554765	5.43161114888098	0.431611148880985	3.43161114888098	-4.44089209850063e-16	3.76494448221432	5.09827781554765	0.431611148880985	3.09827781554765	3.43161114888098	0.431611148880983	7.43161114888099	3.09827781554765	6.09827781554766	3.79851168054886	-0.201488319451136	3.79851168054886	3.29851168054886	3.79851168054886	6.43161114888099	0.431611148880983	3.09827781554765	-0.201488319451137	0.431611148880984	3.09827781554765	3.43161114888099	3.09827781554765	3.79851168054886	3.29851168054886	3.09827781554765	4.84945280407142	6.90000037691348	4.23333371024682	3.34945280407142	3.59945280407142	3.90000037691349	3.23333371024682	4.70099258988091	3.23333371024682	3.34945280407142
trehalose	950126	191	232588	1.73208954239405	3.73208954239405	1.5	4.73208954239405	4.61745654776459	1.06542287572738	5.39875620906072	1.39875620906072	1.06542287572738	2.06542287572738	1	4.06542287572738	4.06542287572738	2.39875620906072	6.73208954239405	3.73208954239405	0.065422875727384	0.0654228757273838	1.39875620906072	1.73208954239405	1.57881207941756	1.07881207941756	1.07881207941755	-0.421187920582444	-0.421187920582444	2.39875620906072	4.39875620906072	3.39875620906072	-0.421187920582443	1.73208954239405	3.06542287572738	1.73208954239405	3.73208954239405	1.07881207941756	2.07881207941756	1.06542287572738	0.0772751557948321	1.75681871827743	5.09015205161076	3.07727515579483	3.82727515579483	2.09015205161076	1.4234853849441	3.70427733199906	2.4234853849441	2.32727515579483
2-palmitoleic acid	709815	311	202665	3.31397142508947	1.98063809175613	2.5	1.98063809175613	2.74557347504338	1.6473047584228	-0.0193619082438683	-0.0193619082438663	1.31397142508947	1.31397142508947	2.5	1.6473047584228	-0.019361908243867	-0.0193619082438679	-0.0193619082438681	-0.0193619082438674	1.6473047584228	-0.0193619082438683	-0.0193619082438656	-0.0193619082438676	0.196340800225019	0.196340800225018	0.196340800225018	0.196340800225017	0.196340800225018	-0.0193619082438672	-0.0193619082438665	1.6473047584228	2.69634080022502	3.31397142508947	3.98063809175613	4.6473047584228	2.31397142508947	0.196340800225017	3.19634080022502	1.6473047584228	0.353882244218266	0.622098767351565	2.28876543401823	1.60388224421827	1.85388224421826	2.28876543401823	0.622098767351565	2.15787156720155	1.9554321006849	2.35388224421826
erythronic acid	512521	218	212276	3.24522177746431	2.57855511079764	4	2.57855511079765	-0.378767809751031	0.245221777464311	4.91188844413098	0.245221777464311	0.245221777464303	0.245221777464312	3	0.245221777464311	1.91188844413098	2.91188844413098	5.24522177746431	3.57855511079764	0.24522177746431	5.57855511079764	0.245221777464308	0.245221777464315	1.11443314214397	4.61443314214397	4.11443314214397	1.11443314214397	1.11443314214397	4.91188844413098	0.245221777464311	5.57855511079765	1.11443314214397	5.24522177746431	3.24522177746431	4.91188844413098	2.91188844413098	4.11443314214397	1.11443314214397	5.24522177746431	0.80559456217494	1.57185973353159	1.57185973353159	2.55559456217494	4.80559456217494	4.57185973353159	3.23852640019826	2.82890430543561	1.57185973353159	0.805594562174943
glycerol	343749	205	207507	-0.341002541182114	-0.341002541182098	4.88498130835069e-15	2.32566412548455	0.0823666091402497	-0.341002541182116	3.32566412548455	6.32566412548455	2.99233079215122	-0.34100254118211	4.44089209850063e-15	-0.341002541182116	3.32566412548455	3.32566412548455	7.65899745881789	-0.341002541182111	3.65899745881789	-0.341002541182116	2.65899745881789	-0.341002541182116	-1.1053742326866	-1.10537423268659	-1.1053742326866	4.39462576731341	4.39462576731341	-0.341002541182119	4.99233079215122	-0.341002541182116	-1.1053742326866	-0.341002541182113	-0.341002541182118	-0.341002541182114	3.99233079215122	3.89462576731341	-1.1053742326866	3.32566412548455	4.6607935300916	-0.514855573820151	2.81847775951318	5.6607935300916	-0.0892064699084005	-0.514855573820155	-0.514855573820147	4.22206058130425	-0.514855573820153	-0.0892064699084028
caffeic acid	748306	219	202653	3.71096479800814	0.3776314646748	-1.77635683940025e-15	0.377631464674805	4.81156251604827	6.04429813134147	3.04429813134147	2.71096479800814	2.71096479800814	6.71096479800814	3	3.71096479800814	3.3776314646748	3.71096479800814	0.377631464674804	0.377631464674804	2.71096479800814	3.04429813134147	5.71096479800814	7.3776314646748	4.32133187797614	0.321331877976142	10.8213318779761	0.32133187797614	4.82133187797614	3.3776314646748	3.71096479800814	4.04429813134147	4.82133187797614	3.3776314646748	0.377631464674801	6.04429813134147	3.3776314646748	4.32133187797614	0.321331877976146	3.3776314646748	3.32624429741678	0.93824885053166	4.27158218386499	4.57624429741678	4.57624429741678	0.93824885053166	0.938248850531658	5.72402759854756	3.93824885053166	3.82624429741678
alpha ketoglutaric acid	507734	198	200425	3.67327399929863	3.33994066596529	5.5	3.33994066596529	7.74179924598458	1.33994066596529	1.67327399929862	4.33994066596529	-0.326726000701373	3.67327399929863	2.5	4.33994066596529	1.33994066596529	-0.326726000701371	4.00660733263196	1.33994066596529	1.67327399929863	-0.326726000701376	1.67327399929863	1.33994066596529	4.7780227519113	-1.22197724808869	5.7780227519113	1.27802275191131	2.27802275191131	-0.326726000701371	1.33994066596529	2.33994066596529	5.7780227519113	1.67327399929863	2.00660733263196	3.67327399929863	4.67327399929863	-1.22197724808869	-1.22197724808869	-0.326726000701372	2.16175783968268	1.39441828821915	1.72775162155248	3.16175783968268	3.16175783968268	2.06108495488581	-0.272248378447517	0.542403120278275	1.72775162155248	3.16175783968268
leucine	345953	158	199607	-0.541930545367124	-0.541930545367111	5.10702591327572e-15	-0.541930545367121	-0.370199152839827	-0.541930545367109	2.79140278796622	6.12473612129955	2.79140278796622	-0.541930545367111	1.99840144432528e-15	-0.541930545367115	2.45806945463289	2.79140278796622	2.45806945463289	2.79140278796622	-0.541930545367113	2.45806945463289	2.12473612129955	2.45806945463289	-1.25559248326151	-1.2555924832615	-1.25559248326151	-1.25559248326151	3.74440751673849	-0.541930545367114	-0.541930545367112	-0.541930545367111	-1.25559248326151	-0.541930545367116	-0.541930545367113	-0.54193054536711	-0.541930545367113	-1.25559248326151	-1.25559248326151	-0.541930545367112	-0.601572589061125	1.23610543777794	2.90277210444461	2.14842741093888	2.39842741093888	-1.09722789555539	2.23610543777794	6.73983375995228	-1.09722789555539	-0.601572589061121
ribitol	572822	217	204361	5.5457392364895	0.545739236489498	5.5	-0.120927430177172	6.70571478579771	5.5457392364895	4.87907256982283	1.21240590315616	-0.12092743017717	6.21240590315616	2.5	3.5457392364895	4.87907256982283	2.87907256982283	-0.120927430177168	2.21240590315616	-0.120927430177169	4.21240590315617	2.21240590315616	2.5457392364895	3.43150292367078	-0.0684970763292192	5.43150292367078	-0.0684970763292188	5.93150292367078	-0.120927430177171	5.87907256982283	5.87907256982283	-0.0684970763292161	5.21240590315616	5.21240590315617	2.21240590315616	1.87907256982283	-0.068497076329217	-0.0684970763292174	-0.12092743017717	3.2775680411288	0.112020100796089	3.44535343412942	3.0275680411288	3.2775680411288	2.44535343412942	3.44535343412942	4.49101815168224	0.112020100796087	1.7775680411288
oxoproline	486399	156	199593	5.15275502555239	9.81942169221906	1.4210854715202e-14	4.81942169221905	7.54846141560224	4.81942169221905	4.81942169221905	0.152755025552384	4.15275502555239	14.819421692219	7.5	9.81942169221905	0.152755025552386	0.152755025552382	0.152755025552379	0.152755025552382	0.152755025552382	0.152755025552383	9.48608835888572	4.81942169221905	7.4098036610549	0.409803661054899	7.9098036610549	6.9098036610549	6.9098036610549	9.48608835888572	9.4860883588857	5.15275502555238	0.409803661054901	5.48608835888571	5.15275502555238	8.81942169221905	8.81942169221905	13.4098036610549	0.409803661054898	8.48608835888572	8.24993074214736	11.1203550713474	6.4536884046807	4.74993074214736	7.99993074214736	2.12035507134737	6.45368840468071	6.18048596397744	6.12035507134737	1.49993074214736
pipecolic acid	401074	156	228067	0.710022102049642	8.04335543538297	6.00000000000001	4.71002210204964	10.6313236365273	3.37668876871631	4.37668876871631	11.3766887687163	10.3766887687163	10.3766887687163	4	0.710022102049644	3.71002210204964	7.04335543538297	4.37668876871631	7.71002210204964	0.710022102049644	3.04335543538297	12.043355435383	11.3766887687163	1.99874266962167	11.4987426696217	1.99874266962167	1.99874266962167	1.99874266962167	10.7100221020496	0.710022102049642	6.37668876871631	10.9987426696217	0.710022102049642	0.710022102049645	0.710022102049644	0.710022102049641	1.99874266962167	1.99874266962167	3.04335543538297	5.394017523179	1.48116304193681	1.48116304193681	3.144017523179	2.894017523179	1.48116304193681	1.48116304193681	0.148667928855693	1.48116304193681	2.144017523179
tocopherol	1067178	237	199211	2.62988246267104	1.96321579600437	4.44089209850063e-16	0.296549129337705	0.832160720149748	2.2965491293377	0.296549129337702	1.96321579600437	2.2965491293377	2.62988246267104	0	4.62988246267104	0.296549129337705	2.2965491293377	2.62988246267104	3.62988246267104	0.296549129337705	2.29654912933771	2.2965491293377	2.29654912933771	3.05748666786337	0.0574866678633676	0.057486667863369	0.0574866678633685	0.0574866678633676	0.296549129337704	2.96321579600437	4.62988246267104	5.55748666786337	7.2965491293377	4.96321579600437	3.96321579600437	4.29654912933771	2.55748666786337	6.05748666786336	4.62988246267104	0.805054928073129	2.81518188666871	4.81518188666871	3.55505492807313	4.30505492807313	5.14851522000204	2.81518188666872	4.44352410809313	2.81518188666871	4.05505492807313
glucuronic acid	666743	333	216853	3.04313376314034	2.04313376314034	4.44089209850063e-16	1.70980042980701	4.99131182028953	0.0431337631403432	1.04313376314034	0.0431337631403421	1.70980042980701	1.04313376314034	2.5	1.37646709647368	0.0431337631403408	1.70980042980701	0.0431337631403419	1.70980042980701	1.37646709647368	0.0431337631403417	1.37646709647367	1.70980042980701	0.138089469131492	0.138089469131492	0.138089469131492	0.138089469131493	0.138089469131491	0.0431337631403406	3.04313376314034	4.04313376314034	3.63808946913149	3.70980042980701	3.37646709647368	1.70980042980701	0.0431337631403426	0.138089469131492	3.13808946913149	3.37646709647368	1.72142730775881	1.01082895995907	4.01082895995907	4.47142730775881	3.22142730775881	4.67749562662573	2.3441622932924	2.58543598053807	1.01082895995907	2.97142730775881
inulobiose 2	930708	204	202729	4.30049186031775	1.63382519365108	3.5	1.96715852698441	3.23161548534913	-0.0328414730155868	-0.032841473015585	1.96715852698441	1.63382519365108	1.96715852698441	4.44089209850063e-16	3.96715852698442	-0.0328414730155875	2.30049186031775	1.96715852698441	2.30049186031775	1.96715852698441	1.96715852698441	-0.0328414730155864	1.63382519365108	0.169860095604107	3.1698600956041	0.169860095604105	0.169860095604105	5.66986009560411	-0.0328414730155857	2.96715852698441	2.30049186031775	5.16986009560411	6.96715852698441	4.30049186031775	3.30049186031775	1.96715852698441	0.169860095604107	3.1698600956041	1.96715852698441	0.584348820708381	0.925213297696163	1.59187996436283	2.08434882070838	2.08434882070838	2.92521329769616	2.92521329769616	2.81197323396009	2.92521329769616	3.58434882070838
cellobiose	942646	204	208839	0.332426365632148	2.66575969896548	2.88657986402541e-15	0.33242636563215	1.1128731914631	2.66575969896549	2.66575969896548	2.66575969896548	0.33242636563215	3.33242636563215	1.11022302462516e-15	0.332426365632151	0.33242636563215	3.66575969896548	0.33242636563215	2.99909303229882	0.33242636563215	1.99909303229882	2.33242636563215	2.33242636563215	3.88440590543335	3.38440590543335	2.88440590543335	2.88440590543335	3.88440590543335	0.332426365632148	0.33242636563215	2.99909303229882	-0.115594094566647	0.33242636563215	5.33242636563215	5.33242636563215	3.33242636563215	-0.115594094566651	3.38440590543335	5.66575969896548	1.99835365368153	4.92164910956546	2.58831577623212	-0.00164634631847305	1.99835365368153	-0.411684223767881	2.25498244289879	2.66537850594322	2.25498244289879	-0.00164634631847349
palatinose	976650	217	214142	3.73648580630196	6.0698191396353	-3.5527136788005e-15	3.73648580630196	6.826948772275	0.0698191396352983	2.0698191396353	2.0698191396353	0.0698191396352978	0.0698191396352952	2.66453525910038e-15	3.40315247296863	0.0698191396352961	1.73648580630196	4.0698191396353	0.0698191396352965	1.0698191396353	0.0698191396352965	0.0698191396352956	2.0698191396353	3.38250864663089	-1.11749135336911	-1.11749135336911	-1.11749135336911	2.88250864663089	3.0698191396353	0.0698191396352965	3.73648580630196	3.38250864663089	4.0698191396353	3.40315247296863	6.73648580630196	6.40315247296863	3.38250864663089	8.3825086466309	0.0698191396352961	1.67082708481449	3.07962273787128	5.41295607120461	4.92082708481449	3.92082708481449	8.07962273787127	3.07962273787128	4.15795030678402	3.07962273787128	5.67082708481449
4-hydroxybenzoate	538420	223	205107	2.26825570643089	2.26825570643088	1.33226762955019e-15	-0.0650776269024496	0.05422586564071	1.93492237309755	1.93492237309755	-0.0650776269024493	-0.0650776269024493	4.26825570643088	1.55431223447522e-15	5.60158903976422	-0.0650776269024509	7.26825570643087	2.60158903976422	5.26825570643089	2.26825570643088	-0.06507762690245	2.60158903976422	3.26825570643088	-0.249458746348061	-0.24945874634806	10.2505412536519	3.25054125365194	4.75054125365194	-0.0650776269024509	2.26825570643088	2.93492237309755	-0.249458746348058	4.60158903976421	-0.0650776269024516	4.26825570643089	2.26825570643088	-0.249458746348063	-0.249458746348059	4.60158903976422	3.074300660588	-0.00216065654559672	2.9978393434544	1.574300660588	1.574300660588	-0.00216065654559516	-0.00216065654559738	0.164145174353111	3.33117267678774	0.0743006605879943
pantothenic acid	691214	103	205158	2.99039182747916	-0.00960817252083968	1.11022302462516e-15	-0.00960817252083968	0.72881036563906	2.65705849414583	1.99039182747916	2.32372516081249	-0.00960817252083968	2.65705849414583	4.44089209850063e-16	2.99039182747916	2.65705849414583	-0.0096081725208379	2.32372516081249	-0.00960817252083812	-0.0096081725208379	-0.009608172520839	4.32372516081249	4.3237251608125	2.74236511679842	-0.757634883201576	8.74236511679842	-0.757634883201579	8.24236511679842	2.32372516081249	2.99039182747916	2.99039182747916	3.74236511679842	2.65705849414583	-0.009608172520839	2.32372516081249	2.65705849414583	3.24236511679842	-0.757634883201574	2.32372516081249	2.75084328502716	-0.161024036244001	3.17230929708933	2.50084328502716	2.50084328502716	-0.161024036244001	-0.161024036243995	3.01073255255705	2.838975963756	0.250843285027159
244505	911006	361	244505	15.0395490999699	14.3728824333032	13	13.7062157666365	15.6365626456123	13.3728824333032	13.7062157666365	13.3728824333032	13.0395490999699	14.0395490999699	13.5	14.3728824333032	13.0395490999699	13.7062157666365	5.3728824333032	10.3728824333032	8.70621576663653	13.3728824333032	13.0395490999699	9.3728824333032	14.4820846542973	6.98208465429731	13.4820846542973	6.98208465429731	6.98208465429732	14.0395490999699	14.0395490999699	14.3728824333032	14.9820846542973	15.0395490999699	14.7062157666365	14.3728824333032	14.3728824333032	12.9820846542973	14.9820846542973	14.0395490999699	13.2628955059192	13.9657013441206	14.2990346774539	14.5128955059192	14.2628955059192	14.9657013441206	13.9657013441206	13.6443115745891	14.2990346774539	14.2628955059192
245706	1043269	204	245706	11.511379979989	11.511379979989	10.5	11.8447133133224	12.9141144029007	9.84471331332237	10.1780466466557	10.511379979989	9.1780466466557	10.511379979989	11.5	12.511379979989	10.8447133133224	10.511379979989	13.511379979989	11.511379979989	5.84471331332237	8.84471331332237	9.84471331332237	10.511379979989	12.1200255370664	5.12002553706638	9.62002553706638	9.12002553706638	9.12002553706638	10.8447133133224	11.511379979989	12.1780466466557	12.6200255370664	9.1780466466557	12.511379979989	11.1780466466557	11.8447133133224	11.1200255370664	12.6200255370664	11.8447133133224	10.0999628151291	10.368587464894	10.7019207982274	11.3499628151291	11.3499628151291	14.0352541315607	11.0352541315607	12.9552371068498	11.368587464894	11.5999628151291
200392	722075	204	200392	9.65550555170004	9.98883888503338	7.5	8.98883888503338	10.1135814649025	7.98883888503338	8.32217221836671	8.65550555170005	6.32217221836672	10.3221722183667	9	9.98883888503338	8.65550555170005	7.65550555170004	9.98883888503338	7.65550555170004	6.32217221836671	9.32217221836671	9.32217221836671	9.32217221836671	9.8529351901976	5.35293519019761	8.85293519019761	7.85293519019761	4.35293519019761	9.32217221836671	10.3221722183667	9.32217221836671	10.3529351901976	11.3221722183667	10.9888388850334	9.65550555170004	9.65550555170004	8.35293519019761	10.3529351901976	10.3221722183667	8.3441532238117	9.37198887351396	10.7053222068473	10.3441532238117	10.3441532238117	10.0386555401806	8.37198887351396	10.1366987467156	6.7053222068473	10.0941532238117
244467	1013237	204	244467	11.6687200599167	11.6687200599167	10	11.3353867265833	13.5244629807355	10.3353867265833	9.33538672658334	10.3353867265833	2.33538672658334	6.00205339325001	10	10.6687200599167	9.66872005991668	6.66872005991668	8.33538672658334	6.33538672658334	8.00205339325	9.33538672658334	9.33538672658334	3.00205339325001	11.4816971990146	3.98169719901456	8.98169719901456	8.98169719901456	8.48169719901456	8.00205339325	10.3353867265833	8.33538672658334	10.9816971990146	13.00205339325	13.3353867265833	11.00205339325	12.3353867265833	10.4816971990146	11.9816971990146	11.6687200599167	10.1146773408565	11.1386478605684	12.1386478605684	9.11467734085652	11.3646773408565	11.8053145272351	10.8053145272351	12.8175163945587	9.80531452723506	11.1146773408565
243731	671221	244	243731	8.49766394126809	7.83099727460142	4.5	3.16433060793475	9.0315695961325	5.83099727460142	7.16433060793475	4.16433060793475	7.49766394126809	8.49766394126808	8	8.49766394126808	7.16433060793475	8.49766394126808	5.83099727460141	8.16433060793475	7.16433060793475	7.16433060793475	7.16433060793475	8.16433060793475	6.96142222767176	7.46142222767176	7.46142222767176	6.96142222767176	6.96142222767176	8.16433060793475	7.83099727460142	5.16433060793475	7.46142222767176	9.16433060793475	9.49766394126808	8.16433060793475	8.16433060793475	6.46142222767176	7.46142222767176	8.16433060793475	6.97588442748962	7.11113011383258	7.44446344716592	7.72588442748962	7.47588442748962	7.77779678049925	6.77779678049926	7.4701819620514	4.77779678049925	7.72588442748962
231650	558952	295	231650	7.51410669384213	6.18077336050879	4.99999999999999	5.18077336050879	7.5160229455506	4.84744002717546	5.51410669384213	6.18077336050879	5.18077336050879	7.51410669384213	7	7.1807733605088	6.18077336050879	6.51410669384213	6.51410669384213	7.1807733605088	5.51410669384213	6.18077336050879	5.51410669384213	6.84744002717546	8.02629713597578	4.52629713597578	8.02629713597578	7.02629713597578	7.02629713597578	6.84744002717546	8.1807733605088	6.51410669384213	7.02629713597578	8.84744002717546	8.51410669384213	7.84744002717546	7.1807733605088	1.52629713597578	7.02629713597578	7.1807733605088	5.56558965994394	6.25754427673365	6.92421094340031	7.56558965994394	7.56558965994394	6.92421094340031	6.59087761006698	6.90667951941646	6.92421094340031	7.06558965994394
218683	516619	217	218683	6.5447586136117	8.87809194694504	6.5	7.87809194694504	9.46432616938587	7.87809194694504	5.87809194694503	8.21142528027837	8.21142528027837	10.2114252802784	9.5	9.21142528027837	7.87809194694504	7.87809194694504	10.5447586136117	9.87809194694504	8.87809194694504	8.87809194694504	8.87809194694504	8.87809194694504	8.16994967144923	4.66994967144924	9.16994967144923	7.66994967144923	8.16994967144923	8.5447586136117	8.21142528027837	5.5447586136117	8.66994967144923	9.87809194694504	9.5447586136117	8.21142528027837	8.87809194694504	4.66994967144923	8.16994967144923	9.5447586136117	6.42287896648439	5.13237978933363	8.46571312266697	8.92287896648439	8.42287896648439	9.46571312266697	8.13237978933364	7.68574667503415	7.7990464560003	7.9228789664844
245705	754466	204	245705	11.9354138722065	11.2687472055399	10	10.9354138722065	12.8185923058766	10.6020805388732	10.6020805388732	10.2687472055399	6.26874720553987	10.6020805388732	10.5	11.6020805388732	10.2687472055399	10.9354138722065	12.2687472055399	11.2687472055399	9.60208053887321	10.6020805388732	10.6020805388732	11.2687472055399	11.487649310743	4.98764931074303	10.487649310743	10.487649310743	5.48764931074302	10.9354138722065	11.6020805388732	11.2687472055399	11.487649310743	12.9354138722065	12.2687472055399	11.2687472055399	11.9354138722065	10.987649310743	11.487649310743	11.6020805388732	10.7617688879592	12.405377518901	11.7387108522344	12.0117688879592	12.0117688879592	12.405377518901	8.0720441855677	11.7469446450724	8.0720441855677	11.5117688879592
200531	1115446	217	200531	12.0137790932058	12.0137790932058	10.5	11.6804457598725	12.5784107254501	10.3471124265392	10.0137790932058	7.01377909320583	7.34711242653917	4.6804457598725	10.5	11.3471124265392	9.6804457598725	4.68044575987251	12.0137790932058	5.01377909320583	7.34711242653917	9.6804457598725	6.01377909320583	5.6804457598725	12.4629265541674	-0.537073445832595	9.96292655416741	9.46292655416741	2.46292655416741	1.68044575987249	11.6804457598725	12.0137790932058	13.4629265541674	13.6804457598725	13.3471124265392	12.3471124265392	11.6804457598725	11.4629265541674	12.9629265541674	7.6804457598725	7.02519065933005	7.66175948867916	11.6617594886792	11.77519065933	11.27519065933	12.6617594886792	11.3284261553458	12.0198084525676	11.6617594886792	11.77519065933
218687	704657	93	218687	7.86509934654195	7.19843267987529	4.5	5.86509934654195	6.05253193399491	7.19843267987529	5.53176601320862	6.86509934654195	5.19843267987529	7.53176601320862	6.5	8.19843267987529	6.53176601320862	5.19843267987529	8.19843267987529	8.19843267987529	4.86509934654195	6.86509934654196	4.53176601320862	8.53176601320862	8.04276610563095	4.54276610563095	4.54276610563095	8.04276610563095	7.04276610563095	4.86509934654195	8.53176601320862	8.19843267987529	8.04276610563095	9.86509934654195	9.19843267987529	8.53176601320862	5.53176601320862	4.04276610563095	8.54276610563095	8.86509934654195	5.52943240834053	5.86932126833272	6.53598793499939	8.52943240834053	6.27943240834053	8.53598793499939	4.86932126833272	9.17414386457876	5.53598793499939	8.52943240834053
227307	597802	397	227307	6.5803323952899	7.91366572862323	3.5	5.24699906195657	6.86266150153851	4.91366572862323	3.91366572862323	4.91366572862323	2.5803323952899	6.5803323952899	6	7.24699906195657	4.5803323952899	4.5803323952899	4.5803323952899	7.91366572862323	2.5803323952899	2.24699906195656	6.24699906195657	7.24699906195657	4.87833568433119	3.87833568433119	1.37833568433119	4.37833568433119	1.37833568433119	4.91366572862323	4.91366572862323	2.91366572862324	3.87833568433119	5.24699906195657	5.91366572862323	2.5803323952899	4.91366572862323	1.37833568433119	1.37833568433119	2.5803323952899	3.28573139825951	3.3861999252769	5.05286659194357	5.78573139825951	5.28573139825951	3.71953325861024	5.3861999252769	5.46730946905611	3.71953325861024	4.28573139825951
250380	640030	275	250380	8.8272460235235	8.16057935685682	7	8.16057935685682	9.41728798498754	5.16057935685682	8.49391269019015	7.49391269019015	7.16057935685682	8.16057935685682	8	8.16057935685682	4.49391269019015	8.49391269019015	9.82724602352348	8.49391269019015	6.82724602352349	6.82724602352349	8.16057935685682	8.49391269019015	8.06445008558292	4.06445008558292	7.56445008558292	3.56445008558292	3.56445008558292	8.16057935685682	8.16057935685682	8.49391269019015	9.56445008558292	9.16057935685682	9.16057935685682	8.16057935685682	8.49391269019015	7.56445008558292	9.06445008558292	4.82724602352349	7.74405289415374	8.20779122573678	8.20779122573678	8.24405289415374	7.99405289415374	8.87445789240345	5.54112455907013	7.49815783534817	7.54112455907012	7.74405289415374
245734	561043	307	245734	6.10744817950002	5.10744817950002	3	3.77411484616669	5.67576117678043	4.10744817950002	5.10744817950002	4.44078151283336	3.44078151283336	6.44078151283336	5.5	4.77411484616669	2.77411484616669	3.77411484616669	6.10744817950002	5.77411484616669	3.44078151283336	4.77411484616669	4.10744817950002	5.44078151283336	5.14658336171963	2.64658336171963	5.64658336171963	3.14658336171963	3.64658336171963	4.10744817950002	3.10744817950002	4.10744817950002	4.64658336171963	6.10744817950002	6.77411484616669	5.44078151283336	6.77411484616669	4.14658336171963	3.64658336171963	5.44078151283335	3.80888166000237	5.40211627498289	5.06878294164955	5.80888166000237	5.05888166000237	5.40211627498288	4.40211627498289	4.97106070050313	4.06878294164955	5.05888166000237
249078	661317	244	249078	4.99111198743497	2.65777865410163	4.5	2.65777865410163	2.8690940601733	4.99111198743496	4.65777865410163	1.99111198743496	5.65777865410163	6.99111198743496	6	4.32444532076829	3.65777865410163	6.99111198743496	1.99111198743496	6.99111198743496	5.65777865410163	0.99111198743496	5.65777865410163	6.65777865410163	6.60424190213159	2.60424190213159	4.10424190213159	5.60424190213159	2.60424190213159	3.99111198743496	5.99111198743496	5.3244453207683	6.60424190213159	2.99111198743496	7.99111198743496	6.3244453207683	7.3244453207683	0.604241902131585	6.10424190213159	6.99111198743496	5.09402625108186	5.20375094876191	3.87041761542858	4.84402625108186	2.84402625108186	4.20375094876191	1.87041761542858	3.80092301400752	3.87041761542858	6.09402625108186
218699	635893	217	218699	1.45843156641002	15.7917648997434	12.5	5.45843156641004	7.6719685731893	16.1250982330767	9.79176489974338	14.45843156641	10.1250982330767	10.45843156641	14	16.45843156641	15.1250982330767	5.79176489974338	5.79176489974338	15.1250982330767	15.1250982330767	15.1250982330767	9.79176489974338	15.45843156641	10.7033261260408	18.2033261260408	9.70332612604082	10.2033261260408	10.7033261260408	14.7917648997434	12.1250982330767	6.79176489974338	2.70332612604082	11.45843156641	11.7917648997434	11.1250982330767	11.1250982330767	17.7033261260408	10.2033261260408	10.45843156641	14.646222231488	7.8720821596012	8.53874882626786	7.89622223148802	16.896222231488	7.20541549293453	6.87208215960119	1.40319807557399	8.53874882626786	11.896222231488
200429	438443	174	200429	9.0907488901861	8.75741555685276	7.5	8.42408222351943	9.65812730888955	6.0907488901861	9.0907488901861	8.75741555685277	5.75741555685277	9.42408222351943	8	8.75741555685276	8.0907488901861	6.0907488901861	5.75741555685277	9.0907488901861	5.42408222351943	6.0907488901861	8.42408222351943	8.42408222351943	9.61411936166875	5.11411936166875	9.61411936166875	4.61411936166874	8.61411936166875	6.0907488901861	2.75741555685277	9.0907488901861	9.61411936166875	8.75741555685277	8.75741555685277	8.42408222351943	9.42408222351943	8.11411936166875	9.61411936166875	8.75741555685277	7.78245937697143	7.36194318688831	10.3619431868883	9.78245937697143	7.53245937697143	10.6952765202216	7.69527652022165	6.95253027910915	5.02860985355498	7.78245937697143
244927	717393	140	244927	10.4715784265087	10.4715784265087	5.5	7.13824509317537	10.3850126183567	6.4715784265087	6.4715784265087	6.4715784265087	6.13824509317537	11.1382450931754	3	10.804911759842	7.13824509317537	7.4715784265087	12.804911759842	11.4715784265087	6.13824509317537	3.13824509317537	9.13824509317537	10.804911759842	5.02972266116939	0.0297226611693882	9.5297226611694	8.52972266116939	8.52972266116939	6.80491175984204	5.13824509317537	5.80491175984204	5.02972266116938	7.13824509317537	6.4715784265087	6.13824509317537	2.80491175984204	8.52972266116939	10.0297226611694	9.4715784265087	8.27813087896696	4.58574451956016	8.58574451956016	3.77813087896695	3.77813087896696	1.91907785289349	8.25241118622684	8.23259607878057	6.9190778528935	6.02813087896696
200427	452933	154	200427	9.24588950325786	4.57922283659119	8	5.5792228365912	9.67063547731145	6.24588950325786	8.5792228365912	8.5792228365912	7.91255616992453	9.24588950325786	8	8.5792228365912	6.5792228365912	8.24588950325786	5.5792228365912	8.5792228365912	8.24588950325786	7.91255616992453	7.24588950325786	7.91255616992453	8.06703303246214	8.06703303246214	8.06703303246214	3.56703303246214	8.06703303246214	5.91255616992453	2.24588950325786	8.5792228365912	8.06703303246214	5.5792228365912	5.5792228365912	8.24588950325786	5.91255616992453	6.06703303246214	8.06703303246214	8.24588950325786	5.42496965846456	5.03209206300297	7.69875872966964	6.17496965846455	7.42496965846455	7.69875872966964	7.03209206300297	6.98740337469487	4.36542539633631	5.92496965846455
262145	346584	198	262145	12.0270574411438	10.6937241078104	14.5	10.6937241078104	9.29874304064588	11.6937241078104	12.6937241078104	14.6937241078104	14.3603907744771	11.3603907744771	12	13.0270574411438	13.6937241078104	14.0270574411438	10.6937241078104	14.6937241078104	14.6937241078104	14.3603907744771	10.0270574411438	14.6937241078104	13.7824292827855	14.2824292827855	15.2824292827855	13.7824292827855	14.2824292827855	14.6937241078104	11.0270574411438	9.02705744114378	7.78242928278547	8.69372410781045	5.69372410781045	9.69372410781045	10.6937241078104	15.2824292827855	7.78242928278547	10.0270574411438	15.711784859668	14.4436085602706	11.1102752269373	13.211784859668	8.21178485966804	11.1102752269373	16.1102752269373	9.58865570508027	11.1102752269373	12.211784859668
200595	744255	319	200595	8.6796599345207	5.67965993452071	6	8.01299326785404	8.59584138396978	7.34632660118737	6.01299326785404	6.01299326785404	5.67965993452071	6.34632660118737	7.5	8.34632660118737	6.34632660118737	6.34632660118737	8.6796599345207	7.34632660118737	6.34632660118737	6.67965993452071	5.34632660118737	5.67965993452071	8.44313841959234	2.94313841959234	6.94313841959234	6.44313841959234	6.94313841959234	5.67965993452071	7.67965993452071	8.34632660118738	8.44313841959234	9.6796599345207	9.01299326785404	8.01299326785404	8.6796599345207	7.44313841959234	8.44313841959234	7.67965993452071	6.55616069800608	3.69064660921563	7.3573132758823	7.80616069800608	9.55616069800608	8.3573132758823	7.69064660921564	9.7285543294874	7.3573132758823	8.05616069800608
252454	565123	129	252454	8.31227802347825	7.97894469014492	7.5	7.97894469014492	9.7815990424984	7.31227802347826	7.31227802347826	7.64561135681159	4.97894469014492	6.31227802347826	7.5	8.31227802347826	7.64561135681159	6.64561135681159	9.31227802347826	6.31227802347826	2.97894469014492	7.31227802347826	6.97894469014492	7.31227802347826	7.65523502793636	3.65523502793636	3.15523502793636	3.65523502793637	4.15523502793636	5.64561135681159	8.31227802347826	7.97894469014492	9.65523502793636	9.6456113568116	8.97894469014492	8.31227802347826	8.64561135681159	4.65523502793636	9.15523502793636	9.31227802347826	8.1466136325838	5.98669683859104	8.6533635052577	8.1466136325838	8.6466136325838	8.6533635052577	2.98669683859105	5.8832068199668	4.98669683859104	7.8966136325838
264024	734488	295	264024	5.8742160199538	6.8742160199538	5.00000000000001	3.20754935328713	8.55935512811996	3.8742160199538	3.87421601995381	5.54088268662047	5.20754935328713	6.20754935328714	7	6.20754935328714	2.20754935328714	3.20754935328714	0.874216019953804	3.20754935328714	3.8742160199538	4.8742160199538	2.8742160199538	2.8742160199538	5.06329293174144	4.56329293174144	8.06329293174144	4.56329293174144	4.56329293174144	4.8742160199538	8.20754935328714	4.8742160199538	7.06329293174144	9.20754935328714	8.8742160199538	7.8742160199538	5.54088268662047	5.06329293174144	7.56329293174144	5.20754935328714	3.5911208959422	4.62280712913009	5.28947379579676	7.3411208959422	5.3411208959422	7.28947379579676	4.95614046246344	3.9139451746358	5.28947379579676	6.8411208959422
220103	493492	98	220103	3.77459442931294	11.7745944293129	5.00000000000001	7.44126109597961	11.8602270526826	7.77459442931295	3.77459442931294	10.4412610959796	0.441261095979596	0.441261095979605	2.66453525910038e-15	3.77459442931294	4.10792776264628	3.77459442931294	7.10792776264627	8.10792776264627	5.77459442931294	7.10792776264627	6.44126109597961	10.4412610959796	4.96355623525621	5.96355623525621	4.96355623525621	5.96355623525621	0.96355623525621	7.44126109597961	4.44126109597961	4.44126109597961	0.963556235256208	4.77459442931294	8.10792776264627	3.77459442931294	3.10792776264627	0.963556235256203	0.963556235256208	3.77459442931294	1.19436509630375	1.7935965225962	1.7935965225962	3.69436509630375	5.94436509630375	5.12692985592953	4.79359652259621	1.15122569909206	4.7935965225962	3.44436509630375
246170	603130	397	246170	0.654533880517478	7.98786721385082	3.5	2.98786721385081	3.01706048825373	5.65453388051748	2.65453388051748	2.98786721385082	2.98786721385081	5.32120054718415	4	5.65453388051748	4.98786721385082	2.65453388051748	2.98786721385081	5.98786721385082	4.98786721385081	3.32120054718415	2.65453388051748	3.32120054718415	2.44654115329872	2.44654115329872	2.44654115329872	2.44654115329872	2.44654115329872	5.65453388051748	3.98786721385081	3.65453388051748	2.44654115329872	3.98786721385081	3.98786721385081	3.32120054718415	3.32120054718415	2.44654115329872	2.44654115329872	2.98786721385081	3.50998320143717	2.98980449026456	3.32313782359789	3.00998320143717	3.75998320143717	0.656471156931224	3.98980449026456	4.35877705473208	0.656471156931231	3.25998320143717
202737	877716	204	202737	7.83962396048439	8.17295729381772	6	7.50629062715106	9.16142724533252	6.83962396048439	7.17295729381772	7.17295729381772	4.83962396048439	10.8396239604844	8	7.83962396048439	6.83962396048439	6.17295729381772	7.17295729381772	6.17295729381772	2.83962396048439	4.50629062715106	7.17295729381772	7.8396239604844	7.85744463612066	6.85744463612066	7.35744463612066	3.85744463612066	3.35744463612065	8.17295729381772	8.17295729381772	7.83962396048439	8.35744463612066	9.17295729381772	8.17295729381772	7.83962396048439	7.50629062715106	6.35744463612066	7.85744463612065	7.50629062715106	5.95389847505516	8.67053709700292	8.67053709700292	6.95389847505516	8.45389847505516	7.33720376366959	6.67053709700293	8.76557400625582	6.67053709700292	6.70389847505516
250089	381381	174	250089	5.63460901665001	6.63460901665	3.5	7.96794234998333	9.6620433810930	6.63460901665	6.30127568331667	3.30127568331667	5.63460901665	3.63460901665	6.5	3.96794234998333	5.63460901665	5.63460901665	3.30127568331667	6.30127568331667	3.30127568331667	0.967942349983337	4.96794234998333	3.30127568331667	4.74178366885701	4.74178366885701	1.24178366885701	4.74178366885701	4.74178366885701	0.967942349983336	5.63460901665	8.96794234998333	8.74178366885701	7.96794234998334	7.63460901665	5.96794234998334	2.96794234998333	4.74178366885701	8.74178366885701	5.63460901665	5.06523636244566	6.9468952458489	4.94689524584889	5.56523636244567	5.31523636244567	6.9468952458489	7.28022857918222	6.45237279994422	4.94689524584889	5.31523636244567
225896	512397	217	225896	5.71420448718644	2.71420448718643	3.5	2.71420448718643	9.74688398555856	5.71420448718643	0.380871153853101	3.71420448718643	6.04753782051977	3.71420448718643	5.5	6.71420448718643	2.3808711538531	4.71420448718643	7.3808711538531	3.04753782051977	6.71420448718643	0.380871153853097	3.71420448718643	2.71420448718643	6.89572947600074	0.395729476000741	4.39572947600074	3.89572947600074	6.39572947600074	0.380871153853098	2.3808711538531	2.3808711538531	7.39572947600074	9.3808711538531	2.3808711538531	5.04753782051977	0.3808711538531	3.89572947600074	0.395729476000741	3.04753782051977	7.53843551693449	5.26752918606004	7.93419585272671	4.78843551693449	5.78843551693448	4.26752918606004	3.26752918606005	4.67037620205955	2.93419585272671	6.78843551693449
200490	741114	319	200490	1.82024206797352	5.48690873464019	5.5	6.82024206797352	5.27876550704522	1.82024206797352	4.82024206797352	4.15357540130685	4.82024206797352	5.48690873464019	7	5.15357540130685	6.15357540130685	6.15357540130685	1.82024206797352	6.48690873464019	3.15357540130685	5.82024206797352	4.82024206797352	4.15357540130685	-1.31803930312466	2.68196069687534	6.18196069687534	6.18196069687534	6.68196069687534	4.82024206797352	4.48690873464019	7.82024206797352	3.68196069687534	6.15357540130686	8.48690873464019	7.15357540130685	7.82024206797352	6.68196069687534	7.68196069687534	7.48690873464019	3.87710441398669	6.47053761525897	1.47053761525897	5.8771044139867	7.6271044139867	4.47053761525897	0.803870948592298	6.68256381734207	0.137204281925629	4.62710441398669
217870	401556	142	217870	5.73332601492986	9.0666593482632	4	6.06665934826319	7.76138891205337	6.06665934826319	2.73332601492986	6.06665934826319	2.73332601492986	5.73332601492986	4	9.39999268159653	0.0666593482631921	6.39999268159652	2.73332601492986	6.73332601492986	5.39999268159653	6.06665934826319	3.39999268159653	6.39999268159653	6.43858913273621	1.43858913273621	4.43858913273621	1.4385891327362	1.43858913273621	6.39999268159653	3.73332601492986	6.06665934826319	4.43858913273621	6.06665934826319	6.73332601492986	5.39999268159653	6.73332601492986	1.43858913273621	4.93858913273621	5.73332601492986	4.98059319586356	1.53319100137903	6.1998576680457	4.98059319586357	2.98059319586357	6.1998576680457	4.19985766804569	6.24079824622156	1.53319100137904	2.73059319586357
252927	379552	228	252927	6.61303643230029	4.27970309896696	-1.33226762955019e-15	2.27970309896696	-0.192897724997326	2.27970309896696	2.27970309896696	5.94636976563362	2.27970309896696	1.94636976563362	2.5	6.27970309896696	0.279703098966955	4.94636976563362	0.279703098966956	3.27970309896696	2.61303643230029	4.61303643230029	2.61303643230029	4.61303643230029	4.0320070218982	3.0320070218982	1.0320070218982	1.0320070218982	3.5320070218982	4.61303643230029	3.27970309896696	0.279703098966957	3.0320070218982	3.27970309896696	3.27970309896696	2.61303643230029	4.27970309896696	1.0320070218982	3.5320070218982	0.279703098966959	3.85839160180221	2.88615705136812	1.21949038470146	3.60839160180221	2.35839160180221	1.21949038470146	2.55282371803479	2.86481903676932	1.21949038470146	3.60839160180221
249068	294945	174	249068	8.78728347694523	3.12061681027855	8.88178419700125e-15	3.12061681027856	9.40669603882774	6.12061681027856	6.12061681027856	1.78728347694522	3.12061681027856	6.45395014361189	5	8.78728347694523	-0.21271652305477	6.12061681027856	3.45395014361189	2.78728347694522	5.12061681027856	-0.212716523054779	-0.212716523054775	4.12061681027856	4.95515439200793	-0.0448456079920678	4.45515439200793	-0.0448456079920678	6.45515439200793	-0.212716523054782	3.12061681027856	5.78728347694523	6.45515439200793	6.12061681027856	6.45395014361189	5.12061681027856	-0.212716523054777	-0.0448456079920732	3.95515439200793	4.45395014361189	5.13049563416401	4.02348029661207	4.02348029661207	7.63049563416401	7.13049563416401	7.3568136299454	4.02348029661208	10.7200440352735	6.02348029661207	6.88049563416401
244966	442149	155	244966	4.93962831462037	5.60629498128703	4	5.2729616479537	7.4650054087085	5.2729616479537	4.93962831462037	5.2729616479537	2.93962831462037	7.93962831462037	7.99360577730113e-15	7.60629498128703	2.2729616479537	8.2729616479537	4.93962831462037	5.2729616479537	-0.060371685379641	2.60629498128703	7.2729616479537	2.2729616479537	8.3538795351526	0.853879535152603	7.8538795351526	0.853879535152602	0.853879535152602	2.60629498128703	3.2729616479537	5.2729616479537	3.8538795351526	7.60629498128703	6.2729616479537	6.93962831462037	7.60629498128703	0.8538795351526	4.3538795351526	4.60629498128703	4.9418395403917	4.21874409600363	6.55207742933697	6.6918395403917	6.1918395403917	6.55207742933697	4.55207742933698	6.31615773923524	4.21874409600363	6.4418395403917
237168	352536	229	237168	4.20221009895707	6.86887676562373	3	4.5355434322904	5.72077969383318	4.20221009895706	1.86887676562373	4.20221009895706	2.20221009895707	3.5355434322904	3	6.5355434322904	2.5355434322904	4.86887676562373	3.20221009895706	5.5355434322904	2.20221009895706	4.5355434322904	2.86887676562373	4.86887676562373	4.88585060303802	1.38585060303802	1.38585060303802	1.38585060303802	1.38585060303802	2.5355434322904	3.5355434322904	2.86887676562373	2.88585060303802	3.5355434322904	4.86887676562373	2.86887676562373	4.86887676562373	1.38585060303802	2.88585060303802	2.5355434322904	3.68473301333379	1.30133432084666	4.30133432084666	5.68473301333378	2.43473301333379	2.63466765417999	1.30133432084666	4.04410058548798	1.30133432084666	4.93473301333378
224521	352767	218	224521	6.9274437617599	2.26077709509323	1.33226762955019e-15	4.26077709509323	6.0752326380693	4.26077709509323	4.26077709509323	3.9274437617599	2.26077709509323	4.59411042842657	3.5	4.59411042842657	2.26077709509323	1.9274437617599	2.59411042842657	1.9274437617599	2.26077709509323	3.9274437617599	2.26077709509323	-0.072556238240102	3.70709864721039	0.707098647210395	0.707098647210396	0.707098647210395	0.707098647210395	1.9274437617599	2.59411042842657	4.59411042842657	6.70709864721039	4.59411042842657	4.9274437617599	3.9274437617599	2.26077709509323	0.707098647210394	4.20709864721039	3.9274437617599	2.14072901192602	3.06492735228172	3.39826068561505	5.14072901192601	6.39072901192602	3.06492735228172	3.06492735228173	4.26019492080812	3.06492735228172	4.64072901192601
211946	470440	184	211946	4.91234264450981	5.57900931117648	3.5	3.24567597784314	7.6153167981388	4.91234264450981	2.57900931117647	0.245675977843145	2.57900931117647	4.57900931117648	3.5	8.24567597784314	2.24567597784314	5.57900931117647	0.245675977843141	5.24567597784314	2.57900931117647	0.245675977843143	2.57900931117647	2.24567597784314	8.62171113539062	1.12171113539062	1.12171113539062	1.12171113539062	1.12171113539062	0.24567597784314	2.91234264450981	5.24567597784314	4.62171113539062	5.24567597784314	5.57900931117648	6.57900931117648	2.57900931117648	1.12171113539062	5.12171113539062	6.57900931117647	2.03256673842157	1.2122204303127	5.87888709697937	7.03256673842157	5.78256673842157	5.87888709697937	1.21222043031271	7.46441300671895	3.2122204303127	5.53256673842157
202402	747916	204	202402	3.82742808058851	8.49409474725516	-2.22044604925031e-15	0.494094747255168	9.58944257087033	2.49409474725517	2.8274280805885	8.16076141392184	3.49409474725517	3.16076141392183	5	9.49409474725516	2.16076141392183	3.49409474725517	0.494094747255168	0.494094747255167	0.494094747255166	7.49409474725516	5.8274280805885	3.49409474725517	9.39284167089516	0.892841670895166	4.39284167089516	3.89284167089516	0.892841670895165	3.8274280805885	4.16076141392183	0.494094747255167	5.89284167089517	4.49409474725517	2.8274280805885	5.49409474725517	2.8274280805885	7.89284167089517	8.89284167089517	3.8274280805885	4.36202151422165	3.58382838563715	4.25049505230381	3.11202151422165	3.86202151422165	1.58382838563715	4.25049505230381	5.98860060504037	6.91716171897048	3.36202151422165
226280	369173	98	226280	3.00777256459315	3.00777256459316	4.44089209850063e-16	5.67443923125982	-1.28800668950762	6.00777256459315	5.67443923125982	2.67443923125982	-0.325560768740176	-0.325560768740176	5	6.00777256459315	-0.325560768740177	2.67443923125982	-0.325560768740172	-0.325560768740179	6.00777256459316	2.34110589792649	-0.325560768740181	2.34110589792649	4.81132438328709	0.311324383287093	0.311324383287089	4.81132438328709	4.31132438328709	2.67443923125982	-0.325560768740178	6.00777256459315	0.31132438328709	6.34110589792649	6.00777256459316	5.34110589792649	3.00777256459316	0.31132438328709	0.311324383287092	2.34110589792649	0.183028422103528	0.777148253736273	3.44381492040294	6.93302842210353	7.18302842210352	3.77714825373627	3.44381492040294	6.56959866487821	0.777148253736271	4.43302842210352
244935	811277	140	244935	5.89435935622549	7.22769268955883	-3.5527136788005e-15	2.22769268955882	7.76027566274347	5.22769268955882	2.56102602289215	3.89435935622549	5.56102602289215	6.89435935622549	8	6.56102602289215	2.22769268955882	6.89435935622549	8.22769268955882	6.22769268955882	3.22769268955882	2.89435935622549	4.89435935622549	2.89435935622549	3.422802405933	3.422802405933	2.922802405933	2.922802405933	-0.0771975940670044	3.56102602289215	7.22769268955882	5.22769268955882	7.922802405933	5.56102602289215	3.89435935622549	4.56102602289215	6.22769268955882	5.42280240593299	4.922802405933	6.56102602289215	2.97250486807321	5.68418207182746	6.01751540516079	5.97250486807321	5.22250486807321	7.01751540516079	4.01751540516079	4.40231380120546	4.01751540516079	5.22250486807321
244232	658544	228	244232	6.60846670966623	8.60846670966622	6.50000000000001	4.27513337633288	4.03170990806609	6.27513337633289	7.27513337633288	5.94180004299955	6.94180004299955	8.60846670966622	4	8.27513337633288	5.60846670966622	7.60846670966622	6.94180004299955	9.94180004299955	6.27513337633289	5.60846670966622	8.60846670966622	8.94180004299955	5.29369022093255	4.79369022093255	9.79369022093255	9.29369022093255	11.2936902209326	6.27513337633288	6.60846670966622	5.60846670966622	6.29369022093255	7.60846670966622	6.94180004299955	6.27513337633288	6.27513337633288	5.79369022093255	5.29369022093255	4.94180004299955	7.36065908976336	4.40153889063997	4.7348722239733	3.36065908976336	3.36065908976336	2.06820555730664	2.06820555730664	3.5390787433516	2.06820555730664	3.11065908976336
200567	943399	217	200567	7.6239350230993	3.62393502309931	2.49999999999999	4.6239350230993	7.45050557643499	5.29060168976597	4.95726835643264	3.6239350230993	3.95726835643263	5.6239350230993	6	6.6239350230993	5.95726835643263	1.62393502309929	2.6239350230993	2.95726835643263	2.29060168976597	3.6239350230993	3.6239350230993	1.6239350230993	7.42129949286291	3.92129949286291	7.9212994928629	0.421299492862911	0.421299492862906	7.6239350230993	6.6239350230993	6.29060168976597	0.421299492862911	5.6239350230993	2.29060168976597	2.29060168976597	4.95726835643263	6.9212994928629	4.42129949286291	4.6239350230993	3.33846801394391	5.10822199073452	5.44155532406786	8.08846801394392	7.83846801394392	7.77488865740119	4.44155532406786	5.16068899549259	3.10822199073452	3.08846801394391
202293	868257	204	202293	7.57033686564087	7.23700353230753	4	7.23700353230753	7.48505022725527	-0.096329801025803	6.57033686564086	6.57033686564086	4.9036701989742	8.23700353230753	7.5	7.9036701989742	7.57033686564086	6.57033686564086	3.9036701989742	7.57033686564086	4.23700353230753	3.9036701989742	6.9036701989742	7.23700353230753	6.22596036966732	2.72596036966732	6.22596036966732	3.22596036966732	3.22596036966732	7.23700353230753	6.57033686564086	0.903670198974195	8.22596036966732	8.9036701989742	8.57033686564086	1.90367019897419	1.9036701989742	2.72596036966732	4.22596036966732	7.57033686564086	5.20788621971323	5.85748500708833	5.52415167375499	4.45788621971323	6.20788621971323	8.524151673755	6.19081834042166	8.3735114273101	1.19081834042166	2.20788621971323
233413	909821	307	233413	7.04890387669652	6.71557054336319	3	4.71557054336319	7.82891128422433	5.71557054336319	4.04890387669652	3.71557054336319	3.71557054336319	6.38223721002985	6.5	6.71557054336319	3.71557054336319	6.38223721002985	6.04890387669652	6.38223721002985	2.38223721002985	5.38223721002985	4.38223721002985	4.38223721002985	3.31780034586524	3.31780034586523	5.81780034586523	4.81780034586523	2.31780034586524	5.04890387669652	4.71557054336319	7.38223721002986	7.31780034586523	7.71557054336319	5.04890387669652	6.38223721002985	4.38223721002985	2.81780034586523	4.31780034586523	6.71557054336319	5.13516641672591	6.67651824284818	6.00985157618152	7.13516641672591	6.13516641672591	7.34318490951485	6.00985157618152	3.46465134560469	4.34318490951485	6.13516641672591
218449	458393	254	218449	0.248540814783304	4.91520748144997	-4.44089209850063e-16	2.2485408147833	-0.578194147428763	2.58187414811664	2.91520748144997	0.2485408147833	2.58187414811664	2.91520748144997	8.88178419700125e-16	2.58187414811664	0.248540814783301	3.2485408147833	0.248540814783302	5.2485408147833	0.248540814783302	0.248540814783302	5.2485408147833	2.91520748144997	5.82381659177867	1.32381659177867	1.32381659177867	1.32381659177867	1.32381659177867	0.248540814783301	3.58187414811664	3.91520748144997	1.32381659177867	3.58187414811663	3.58187414811664	3.2485408147833	3.2485408147833	1.32381659177867	1.32381659177867	3.2485408147833	3.72927264413761	1.27303377191929	2.60636710525262	3.47927264413761	1.47927264413761	2.27303377191929	1.93970043858596	4.39048937740018	-0.0602995614140482	3.47927264413761
215490	315917	130	215490	8.168949270429	4.16894927042899	5.32907051820075e-15	3.83561593709565	5.90488965151051	-0.497717396237681	8.50228260376232	-0.497717396237688	8.168949270429	8.50228260376232	-2.66453525910038e-15	7.16894927042899	3.16894927042898	8.168949270429	4.16894927042899	3.83561593709565	-0.497717396237681	3.50228260376232	6.50228260376232	7.83561593709565	-0.89804184022355	-0.898041840223541	5.10195815977645	5.10195815977645	4.60195815977645	-0.497717396237682	-0.497717396237677	-0.49771739623768	5.10195815977645	13.168949270429	2.50228260376232	8.168949270429	8.168949270429	-0.898041840223546	-0.89804184022355	-0.497717396237679	1.33086254766189	1.0068395663045	6.0068395663045	4.83086254766189	4.58086254766189	2.0068395663045	6.00683956630451	2.60553412645353	2.0068395663045	5.33086254766189
228070	698659	220	228070	4.78164913076683	4.4483157974335	3	4.11498246410017	6.18292244463258	4.4483157974335	2.4483157974335	3.78164913076683	1.4483157974335	2.4483157974335	4.5	5.78164913076683	3.11498246410017	3.78164913076683	6.78164913076684	3.78164913076683	3.11498246410017	3.11498246410017	2.11498246410017	2.11498246410017	6.66202494766792	1.16202494766792	4.16202494766792	3.16202494766792	1.16202494766792	4.11498246410017	5.4483157974335	5.78164913076683	5.66202494766792	7.11498246410017	6.4483157974335	4.11498246410017	3.4483157974335	4.16202494766792	6.16202494766792	5.4483157974335	3.40296215129024	4.53031703606544	6.1969837027321	5.15296215129024	5.90296215129024	6.53031703606544	4.86365036939877	6.08896707095349	4.53031703606544	5.15296215129024
229155	333393	130	229155	8.81332978877612	3.14666312210945	4.5	3.14666312210945	8.7137778486061	6.47999645544278	3.47999645544279	2.81332978877611	5.81332978877611	6.47999645544278	5	2.81332978877611	3.14666312210945	5.81332978877611	3.14666312210945	6.47999645544278	9.14666312210945	7.14666312210945	2.81332978877612	2.81332978877611	0.726211517722239	0.72621151772224	5.22621151772224	0.72621151772224	5.22621151772224	-0.186670211223888	3.81332978877612	6.47999645544278	9.22621151772223	6.81332978877611	7.14666312210945	6.14666312210945	2.47999645544278	0.726211517722237	5.22621151772224	3.81332978877611	7.50648043842576	6.34611847427306	9.6794518076064	6.75648043842576	6.50648043842576	9.34611847427306	9.01278514093973	6.52864412912491	3.6794518076064	9.25648043842576
218468	286801	174	218468	5.91951805643306	2.58618472309973	-7.99360577730113e-15	2.91951805643305	3.76759797277082	5.58618472309972	2.91951805643306	1.91951805643306	5.91951805643306	6.25285138976639	4.5	3.25285138976639	4.58618472309972	5.58618472309972	5.58618472309972	-0.080481943566939	4.58618472309972	6.58618472309972	1.91951805643306	1.91951805643306	4.49095619652834	2.49095619652835	3.49095619652835	0.490956196528345	0.490956196528347	3.58618472309972	4.25285138976639	6.25285138976639	3.99095619652835	5.91951805643306	8.2528513897664	6.58618472309972	-0.0804819435669426	0.490956196528345	4.49095619652834	2.58618472309972	2.56555338202113	1.49519058394735	4.16185725061402	8.06555338202113	4.56555338202113	8.16185725061402	4.16185725061401	9.83455311959512	7.82852391728068	6.81555338202113
210215	1021932	204	210215	5.88572354196907	8.21905687530241	6.5	7.55239020863575	8.71624377562717	4.55239020863575	4.21905687530241	7.21905687530241	4.88572354196908	7.88572354196908	8	8.55239020863574	2.55239020863575	2.55239020863575	5.55239020863575	6.21905687530241	1.88572354196908	7.88572354196908	7.55239020863575	7.88572354196908	8.44092685028007	-0.559073149719931	2.94092685028007	3.44092685028007	2.94092685028007	5.55239020863575	5.88572354196908	4.88572354196908	8.44092685028007	9.21905687530241	5.55239020863575	7.55239020863575	3.21905687530241	6.94092685028007	8.44092685028007	8.21905687530241	4.19560626062719	6.00236937238722	6.00236937238722	7.19560626062719	6.69560626062719	6.00236937238722	7.66903603905389	6.04175147220051	5.33570270572056	8.6956062606272
227606	422445	174	227606	8.6852739627066	4.01860729603994	10.5	4.35194062937327	8.34935619054484	6.01860729603994	10.3519406293733	7.35194062937327	11.0186072960399	6.35194062937327	9	7.01860729603994	10.0186072960399	10.3519406293733	3.6852739627066	7.6852739627066	7.35194062937327	7.35194062937327	11.0186072960399	6.6852739627066	9.70646569757498	10.206465697575	11.206465697575	5.70646569757498	10.206465697575	10.3519406293733	4.01860729603994	6.35194062937327	5.70646569757498	4.01860729603994	3.68527396270661	7.01860729603994	7.35194062937327	10.706465697575	5.70646569757498	6.6852739627066	8.02166080566199	10.4812509098927	7.4812509098927	8.02166080566199	5.27166080566199	8.14791757655937	11.814584243226	6.67694044484271	7.81458424322604	7.52166080566199
199205	825767	204	199205	1.79514718785635	1.12848052118969	3.5	2.79514718785635	3.13430437436366	3.12848052118968	4.12848052118968	4.46181385452302	1.46181385452302	3.12848052118968	2	1.46181385452302	3.12848052118968	0.128480521189682	1.79514718785635	1.46181385452302	3.12848052118968	0.128480521189683	5.12848052118968	1.79514718785635	3.25113718920539	2.75113718920539	5.25113718920539	2.75113718920539	2.25113718920539	2.79514718785635	1.79514718785635	2.12848052118968	3.25113718920539	2.12848052118968	0.128480521189684	1.79514718785635	3.79514718785635	2.75113718920539	0.251137189205387	3.79514718785635	2.97475203804188	1.00528032233641	2.33861365566975	1.97475203804188	0.724752038041881	1.00528032233641	2.67194698900308	2.17118886286615	2.67194698900308	3.47475203804188
227964	641525	319	227964	3.50503318880271	8.50503318880271	7	8.83836652213605	9.80977856686186	8.50503318880271	7.50503318880272	7.83836652213605	5.17169985546938	7.50503318880272	7.5	8.50503318880272	7.83836652213605	5.50503318880272	3.17169985546938	5.83836652213605	7.17169985546938	7.17169985546938	4.83836652213605	8.17169985546938	9.20532099954629	4.20532099954629	3.70532099954629	4.20532099954629	4.20532099954629	6.50503318880272	6.83836652213605	5.50503318880272	10.7053209995463	6.50503318880272	6.17169985546938	5.50503318880272	5.50503318880272	4.70532099954629	4.20532099954629	3.50503318880272	6.10120686519642	8.76678996449004	8.10012329782337	6.60120686519642	4.85120686519642	2.43345663115671	8.10012329782337	6.29657596479251	3.43345663115671	5.85120686519642
224534	423641	324	224534	1.71565097120397	2.71565097120397	1.11022302462516e-15	1.71565097120397	-0.493407312027355	3.38231763787063	0.0489843045373	0.0489843045373022	1.38231763787063	2.0489843045373	2.5	3.38231763787063	0.0489843045373028	2.38231763787063	0.0489843045373004	1.71565097120397	0.0489843045373006	0.0489843045373031	2.38231763787063	1.71565097120397	4.14036022563926	0.640360225639257	0.640360225639258	0.640360225639257	0.640360225639258	0.0489843045373006	2.38231763787063	2.0489843045373	0.640360225639258	2.38231763787063	3.0489843045373	1.71565097120397	0.048984304537302	0.640360225639258	0.640360225639257	2.0489843045373	0.242220270124471	0.700882872721499	0.7008828727215	1.49222027012447	1.49222027012447	0.700882872721499	0.7008828727215	1.94064272229533	0.7008828727215	1.49222027012447
231212	577682	227	231212	5.49685866168387	7.8301919950172	3.5	2.49685866168387	7.97868483578115	2.49685866168387	2.8301919950172	4.8301919950172	4.16352532835054	6.16352532835054	7.5	6.16352532835054	1.83019199501721	5.49685866168387	7.16352532835054	6.16352532835054	4.49685866168387	4.49685866168387	3.8301919950172	2.16352532835053	2.51189114927046	3.51189114927046	4.01189114927046	0.0118911492704639	0.0118911492704576	5.16352532835054	3.49685866168387	0.163525328350537	7.01189114927046	4.8301919950172	7.8301919950172	4.49685866168387	0.163525328350535	3.01189114927046	4.01189114927046	4.49685866168387	4.91127468371069	6.39276834944403	6.39276834944403	5.9112746837107	4.66127468371069	6.0594350161107	5.72610168277737	5.71817424993039	5.72610168277736	4.91127468371069
218693	507312	217	218693	5.91363339651346	1.58030006318012	4	4.91363339651346	-0.170445960500408	2.91363339651346	2.58030006318012	2.91363339651346	2.91363339651346	7.24696672984679	4.5	2.91363339651346	2.24696672984679	6.24696672984679	5.91363339651346	2.91363339651346	2.91363339651346	2.91363339651346	0.246966729846791	4.91363339651345	4.41134615004078	4.41134615004078	0.911346150040779	0.911346150040778	0.911346150040779	0.246966729846789	5.58030006318012	2.58030006318012	4.91134615004078	8.91363339651345	5.91363339651346	5.24696672984679	0.246966729846791	0.911346150040778	4.41134615004078	7.58030006318012	4.34484350552155	2.15372204420913	3.15372204420913	4.84484350552155	7.59484350552154	4.48705537754246	3.15372204420912	4.21282461084861	-1.17961128912421	4.84484350552155
219513	333107	116	219513	7.42073852977672	0.754071863110045	5.5	0.754071863110046	6.19098839318484	7.08740519644338	7.75407186311005	6.75407186311005	7.42073852977672	7.08740519644338	4.5	4.08740519644338	4.42073852977672	3.75407186311005	4.08740519644338	4.08740519644338	3.75407186311005	7.42073852977671	0.75407186311005	6.75407186311005	11.5712271961453	6.57122719614531	5.5712271961453	11.0712271961453	11.5712271961453	8.75407186311005	0.754071863110047	10.7540718631101	10.0712271961453	6.08740519644338	4.75407186311005	6.42073852977671	3.75407186311005	12.5712271961453	11.5712271961453	9.75407186311005	8.28910601068644	5.34555428190207	4.67888761523541	5.53910601068644	7.28910601068644	7.67888761523541	7.67888761523541	3.6314028178052	4.67888761523541	9.78910601068644
210557	502297	217	210557	8.45817921105411	8.79151254438745	7	6.12484587772078	9.5123775443427	8.79151254438745	8.12484587772078	6.79151254438745	5.79151254438745	9.12484587772078	8	8.79151254438745	8.12484587772078	7.79151254438745	10.1248458777208	7.12484587772078	4.79151254438745	7.45817921105411	7.45817921105411	8.45817921105411	7.86216008881966	4.86216008881966	4.36216008881966	3.36216008881966	3.86216008881966	9.79151254438745	8.12484587772078	9.45817921105411	10.8621600888197	10.4581792110541	7.12484587772078	9.45817921105411	6.12484587772078	4.86216008881966	8.36216008881966	9.12484587772078	5.21415552769536	4.73546821841948	8.0688015517528	8.71415552769536	8.96415552769536	8.73546821841947	5.06880155175282	8.16069482587303	3.06880155175281	8.96415552769536
218787	435590	228	218787	4.09973205377488	0.099732053774873	3.5	2.43306538710821	5.90893116523275	4.76639872044154	3.76639872044154	0.099732053774873	2.09973205377488	4.09973205377488	3.5	2.43306538710821	0.0997320537748707	2.09973205377487	0.0997320537748725	2.09973205377488	2.43306538710821	2.43306538710821	0.0997320537748783	2.43306538710821	4.39026499609188	0.890264996091878	0.890264996091878	0.890264996091879	0.890264996091879	2.09973205377487	0.099732053774876	4.43306538710821	0.89026499609188	0.0997320537748738	0.0997320537748725	1.76639872044154	2.09973205377487	2.39026499609188	0.890264996091878	4.43306538710821	2.5759459468373	0.928372539402771	2.92837253940277	3.3259459468373	1.3259459468373	2.59503920606944	2.59503920606944	2.00152920867485	0.928372539402772	1.57594594683729
212748	602572	129	212748	4.17593950397243	4.50927283730576	3	2.50927283730577	5.62726633955288	3.17593950397243	4.17593950397243	3.17593950397243	2.17593950397243	5.17593950397243	2.5	5.8426061706391	4.50927283730577	6.8426061706391	3.8426061706391	6.8426061706391	6.17593950397243	6.50927283730576	6.17593950397243	5.17593950397243	6.90055217236442	0.400552172364419	7.40055217236442	4.40055217236442	0.40055217236442	2.50927283730576	5.8426061706391	2.17593950397243	6.40055217236442	4.17593950397243	5.17593950397243	5.50927283730577	6.50927283730576	5.40055217236442	4.40055217236442	7.17593950397243	3.66142327007311	6.63965963770133	3.306326304368	1.66142327007312	4.41142327007312	2.306326304368	3.306326304368	6.37262485612506	4.63965963770133	3.41142327007311
231350	863058	321	231350	4.42749723636041	4.09416390302707	1	4.09416390302707	5.83536301244333	3.42749723636041	4.09416390302707	3.09416390302707	2.42749723636041	3.76083056969374	4	5.09416390302707	4.09416390302707	4.42749723636041	6.76083056969374	5.09416390302707	1.42749723636041	3.42749723636041	4.42749723636041	4.76083056969374	4.44712869663789	1.94712869663789	1.94712869663789	-0.0528713033621195	1.94712869663789	4.76083056969374	3.09416390302707	3.76083056969374	5.44712869663788	5.76083056969374	1.4274972363604	4.42749723636041	2.42749723636041	3.94712869663789	4.94712869663789	4.76083056969374	3.05935598206457	4.28306320415095	3.94972987081762	4.80935598206457	4.80935598206457	5.28306320415095	4.28306320415095	2.31831073972569	3.28306320415095	4.05935598206457
211895	669749	204	211895	3.07860136122305	5.07860136122305	4	2.74526802788972	3.78638166235808	3.07860136122305	3.07860136122305	3.07860136122305	3.07860136122305	2.74526802788972	4.5	3.41193469455638	4.74526802788972	0.411934694556381	0.411934694556382	6.41193469455638	3.41193469455638	5.41193469455638	2.41193469455638	5.41193469455638	5.44942242131106	1.94942242131107	1.94942242131107	1.94942242131107	1.94942242131107	2.74526802788971	3.41193469455638	2.74526802788971	6.44942242131107	9.41193469455638	3.74526802788972	2.74526802788971	0.41193469455638	1.94942242131107	6.44942242131106	3.41193469455638	1.28660966556938	2.60315980707683	5.60315980707684	3.03660966556938	1.28660966556938	5.60315980707684	2.60315980707683	6.30354485953613	2.60315980707683	5.03660966556938
200844	976868	204	200844	5.16767402684473	1.83434069351138	8	5.50100736017805	3.24645380359886	7.50100736017805	4.83434069351138	5.16767402684472	4.16767402684472	7.16767402684472	7.5	5.16767402684472	7.50100736017805	5.16767402684472	2.50100736017805	7.83434069351138	2.83434069351138	7.16767402684472	6.16767402684472	2.50100736017805	5.25656827693529	4.25656827693529	3.7565682769353	5.25656827693529	0.256568276935299	4.50100736017805	9.16767402684471	2.50100736017805	5.25656827693529	3.16767402684472	6.16767402684472	2.16767402684472	-0.165659306488616	3.75656827693529	0.256568276935296	3.16767402684472	5.5640025597137	2.75537490406374	3.4220415707304	1.56400255971369	2.81400255971369	0.755374904063736	3.08870823739707	5.25099605277354	3.75537490406374	2.06400255971369
216838	557549	217	216838	6.80100485527386	6.46767152194053	5.5	4.80100485527386	7.51161803422657	4.46767152194053	6.1343381886072	5.46767152194053	4.13433818860719	7.1343381886072	4	5.13433818860719	1.80100485527386	5.13433818860719	5.80100485527386	7.1343381886072	4.13433818860719	2.1343381886072	4.46767152194053	0.134338188607195	6.39139653159501	2.89139653159501	3.39139653159501	2.89139653159501	3.39139653159501	2.80100485527386	2.80100485527386	5.46767152194053	7.39139653159501	7.46767152194053	7.46767152194053	6.1343381886072	4.80100485527386	2.89139653159501	6.89139653159501	4.13433818860719	3.80628714070133	7.86830902005793	7.86830902005792	5.55628714070133	4.05628714070133	5.86830902005792	5.20164235339126	7.60737799899458	4.86830902005792	5.05628714070133
236890	628019	217	236890	1.93014220710171	4.93014220710171	3	4.59680887376838	7.58808547620428	4.93014220710171	3.93014220710171	4.26347554043504	3.93014220710171	2.59680887376838	7	7.26347554043504	5.93014220710171	1.93014220710171	3.93014220710171	6.26347554043504	5.93014220710171	5.59680887376837	4.26347554043504	6.93014220710171	0.202341145100855	3.70234114510085	3.20234114510085	6.20234114510085	0.202341145100854	2.26347554043504	4.93014220710171	3.93014220710171	3.20234114510085	-0.0698577928982913	4.93014220710171	1.59680887376837	7.93014220710171	7.20234114510085	8.20234114510085	-0.0698577928982926	4.81787463904645	7.29525140836079	5.29525140836079	5.06787463904645	0.0678746390464426	0.295251408360787	6.62858474169413	2.49369064496022	2.29525140836079	4.06787463904644
224881	486165	309	224881	-0.206416041186593	-0.206416041186595	3	2.46025062548007	3.50611353670643	-0.206416041186593	-0.206416041186592	-0.206416041186593	-0.206416041186592	1.46025062548007	3.5	-0.206416041186593	1.79358395881341	3.46025062548008	-0.206416041186594	2.12691729214674	-0.206416041186593	-0.206416041186593	1.46025062548007	3.79358395881341	2.3746383397338	2.37463833973379	-0.125361660266203	-0.125361660266203	-0.125361660266203	1.79358395881341	1.12691729214674	-0.206416041186593	2.87463833973379	-0.206416041186594	-0.206416041186594	-0.206416041186593	2.46025062548008	-0.125361660266204	2.8746383397338	3.79358395881341	0.222114644832069	2.41899446078521	1.75232779411855	1.97211464483207	1.97211464483207	4.08566112745188	3.75232779411855	0.502568900962684	0.418994460785214	1.72211464483207
228008	339071	147	228008	1.04553487871003	9.71220154537668	11.5	1.04553487871002	2.20774958857537	4.71220154537669	4.71220154537669	4.71220154537669	5.04553487871002	1.04553487871003	6	5.71220154537669	9.37886821204336	5.71220154537669	1.04553487871002	5.37886821204336	5.04553487871002	4.71220154537669	5.04553487871002	5.37886821204336	7.4288550475547	13.4288550475547	6.9288550475547	6.9288550475547	6.9288550475547	9.04553487871003	8.71220154537669	5.04553487871002	0.928855047554701	1.04553487871003	5.37886821204336	8.04553487871003	5.37886821204336	12.9288550475547	7.4288550475547	4.04553487871003	5.88479757154642	11.753431915055	8.42009858172167	2.88479757154642	2.88479757154642	-0.913234751611655	2.75343191505501	-1.53247144998146	10.753431915055	2.88479757154642
210891	265181	130	210891	7.05411725762774	3.38745059096109	-3.5527136788005e-15	3.38745059096108	9.63483034535169	6.38745059096108	3.05411725762775	2.05411725762774	3.38745059096108	10.3874505909611	6	3.38745059096108	2.38745059096108	6.72078392429441	3.38745059096108	-0.612549409038916	3.38745059096108	2.38745059096108	2.72078392429441	3.05411725762775	0.0275214275315534	0.0275214275315534	0.0275214275315525	0.0275214275315498	4.52752142753155	-0.612549409038919	4.05411725762775	7.05411725762775	5.02752142753155	7.72078392429442	7.72078392429442	6.72078392429441	-0.612549409038914	0.0275214275315534	0.0275214275315543	3.72078392429441	7.19381709943402	3.22265315997198	6.22265315997198	10.193817099434	4.44381709943402	10.222653159972	5.88931982663865	7.20430554161761	1.88931982663864	10.193817099434
237218	453025	217	237218	0.0425303089481328	2.37586364228147	3.33066907387547e-15	2.04253030894813	4.8263310169644	3.7091969756148	3.37586364228147	1.7091969756148	0.0425303089481328	1.7091969756148	1.33226762955019e-15	0.0425303089481315	0.0425303089481284	1.37586364228146	0.0425303089481288	2.37586364228146	2.04253030894813	0.0425303089481313	2.04253030894813	0.0425303089481328	0.801259909879986	0.801259909879987	0.801259909879986	0.801259909879986	0.801259909879987	0.0425303089481297	2.37586364228146	2.37586364228146	0.801259909879987	2.7091969756148	4.7091969756148	0.0425303089481308	4.37586364228147	0.801259909879986	0.801259909879986	2.04253030894813	2.22634909114381	1.12677508583027	1.12677508583027	2.97634909114381	1.72634909114381	2.79344175249693	1.12677508583027	2.59260181257694	1.12677508583027	2.72634909114381
215860	645005	204	215860	5.49784387819475	6.8311772115281	6	-0.168822788471915	4.72204500417667	-0.168822788471912	2.49784387819476	2.49784387819476	2.49784387819476	-0.168822788471906	3.5527136788005e-15	-0.168822788471913	6.49784387819476	2.49784387819476	4.83117721152809	6.16451054486142	-0.168822788471909	2.49784387819476	4.16451054486142	3.16451054486142	5.77148663040759	-0.728513369592404	-0.728513369592407	4.77148663040759	5.27148663040759	-0.168822788471911	1.83117721152809	3.16451054486142	-0.728513369592406	3.83117721152809	7.16451054486143	6.83117721152809	6.16451054486142	6.27148663040759	8.7714866304076	0.831177211528091	2.75346695623045	-0.97889684961576	-0.97889684961576	0.253466956230452	8.25346695623045	2.02110315038424	6.02110315038425	3.17344539677918	1.68776981705091	3.25346695623045
267220	341408	205	267220	11.6502544205277	-0.016412246138958	0	10.983587753861	11.0158192650375	7.65025442052771	3.98358775386105	3.65025442052771	3.98358775386105	8.31692108719438	6	3.98358775386105	-0.0164122461389473	3.98358775386105	-0.0164122461389589	3.98358775386105	3.65025442052771	7.65025442052771	-0.0164122461389598	3.65025442052771	6.93494399654559	0.934943996545588	6.43494399654559	0.934943996545585	0.934943996545586	3.65025442052771	-0.0164122461389615	7.98358775386105	12.4349439965456	12.6502544205277	4.31692108719438	7.65025442052771	3.65025442052771	0.934943996545584	6.93494399654559	7.65025442052771	3.89140574830754	1.8282492415794	1.82824924157939	0.891405748307538	6.64140574830754	12.8282492415794	5.49491590824606	4.871619910549	1.8282492415794	9.39140574830754
233464	432424	239	233464	4.04931041322439	3.38264374655772	7.5	5.71597707989105	10.2533936347793	8.71597707989106	9.04931041322439	5.71597707989105	8.38264374655772	9.71597707989105	8	8.71597707989105	5.04931041322439	9.71597707989105	4.04931041322439	6.71597707989105	6.04931041322439	5.71597707989105	6.04931041322439	3.71597707989105	9.39453760489384	5.89453760489385	5.39453760489385	4.89453760489385	8.89453760489385	8.71597707989105	6.38264374655772	4.04931041322438	9.39453760489384	10.0493104132244	6.38264374655772	9.04931041322439	6.71597707989105	8.39453760489384	5.39453760489385	9.38264374655772	7.40419942869339	6.75264722829603	6.75264722829603	7.65419942869339	4.65419942869339	9.4193138949627	8.75264722829603	6.15628882503346	4.08598056162936	9.15419942869339
213243	742243	204	213243	3.52101365306276	0.187680319729434	5.00000000000001	3.52101365306276	8.80522303737616	0.18768031972943	5.8543469863961	0.187680319729427	5.8543469863961	5.8543469863961	8.5	6.18768031972943	0.18768031972943	3.52101365306276	2.52101365306276	6.8543469863961	5.8543469863961	0.187680319729429	5.52101365306276	5.85434698639609	10.2578179218121	5.25781792181213	5.25781792181213	5.25781792181213	1.25781792181213	3.18768031972943	2.52101365306276	3.18768031972943	1.25781792181213	3.52101365306276	6.8543469863961	6.18768031972943	3.52101365306276	4.25781792181213	10.2578179218121	6.52101365306276	4.60987446189711	1.79736424400814	7.79736424400814	7.35987446189711	7.60987446189711	5.13069757734147	4.13069757734149	0.95881896280005	4.13069757734147	2.85987446189711
217807	700064	112	217807	4.80451125000372	7.13784458333706	3.5	2.47117791667039	2.81354422702818	4.80451125000373	5.13784458333706	4.4711779166704	0.137844583337064	5.13784458333706	4	2.4711779166704	2.13784458333706	2.4711779166704	0.137844583337062	4.80451125000373	0.137844583337063	4.4711779166704	4.13784458333706	2.80451125000373	1.09998952298301	1.09998952298301	4.59998952298301	4.59998952298301	1.09998952298301	4.4711779166704	2.80451125000373	0.137844583337061	1.099989522983	3.13784458333706	2.80451125000373	2.13784458333706	2.4711779166704	1.09998952298301	1.09998952298301	0.137844583337062	2.69889907104961	4.19401386005108	6.86068052671775	3.19889907104961	1.4488990710496	-0.139319473282249	-0.139319473282253	1.79402084472908	-0.139319473282258	0.948899071049604
218694	440414	117	218694	5.24949417032626	3.24949417032626	7.5	5.91616083699293	8.85020948733642	2.91616083699293	5.5828275036596	8.5828275036596	2.5828275036596	6.5828275036596	5	8.5828275036596	0.249494170326261	10.2494941703263	2.91616083699293	0.249494170326265	0.249494170326261	2.24949417032626	6.24949417032626	5.5828275036596	9.39827302364238	0.898273023642372	7.39827302364237	5.39827302364237	0.898273023642371	5.91616083699293	3.24949417032626	5.5828275036596	9.89827302364237	8.5828275036596	0.249494170326262	8.24949417032626	8.91616083699293	4.39827302364237	5.39827302364237	7.5828275036596	6.28955171088097	5.06875679327662	5.06875679327662	7.53955171088098	7.28955171088097	7.73542345994328	8.40209012660996	7.80324144418171	4.73542345994328	6.53955171088097
218759	677186	210	218759	4.76990058043106	4.43656724709773	3.5	4.76990058043106	6.04865467210176	4.43656724709773	1.76990058043106	4.43656724709773	2.76990058043106	5.10323391376439	4	4.1032339137644	5.1032339137644	2.43656724709773	2.76990058043106	5.76990058043106	2.43656724709773	4.76990058043106	4.1032339137644	7.1032339137644	3.76104706919142	0.761047069191426	0.761047069191423	0.761047069191423	0.761047069191426	4.76990058043106	2.76990058043106	4.76990058043106	3.76104706919142	5.76990058043106	5.43656724709773	3.43656724709773	1.76990058043106	3.26104706919142	6.76104706919142	5.43656724709773	3.90717651518043	5.61369948593712	5.94703281927046	5.65717651518043	5.15717651518043	4.61369948593712	5.94703281927046	3.43966810647618	3.61369948593712	4.90717651518043
211891	836040	204	211891	7.48225181150117	4.8155851448345	2.49999999999999	5.14891847816784	7.25227214048696	3.8155851448345	2.48225181150117	2.8155851448345	-0.184414855165503	2.14891847816784	2.66453525910038e-15	2.48225181150117	1.48225181150117	2.8155851448345	5.8155851448345	4.14891847816784	1.8155851448345	3.48225181150117	3.14891847816784	1.8155851448345	6.19448329401655	3.19448329401655	1.69448329401655	2.19448329401655	6.19448329401655	3.48225181150117	5.14891847816784	4.14891847816784	5.19448329401655	7.48225181150117	7.14891847816784	6.48225181150117	4.14891847816784	6.69448329401655	6.19448329401655	5.8155851448345	3.51830692347667	4.33847961581209	5.00514628247875	5.01830692347667	6.01830692347667	4.67181294914542	4.00514628247875	5.54215741980106	6.00514628247876	7.76830692347667
200411	595016	116	200411	5.1798445436041	7.1798445436041	3.5	5.1798445436041	8.32464683206572	2.84651121027077	5.1798445436041	2.51317787693743	2.84651121027077	7.84651121027077	4	5.51317787693743	2.51317787693743	0.179844543604096	2.51317787693743	0.179844543604101	2.84651121027077	2.51317787693743	0.179844543604097	2.51317787693743	8.21488679874657	3.71488679874657	3.71488679874657	4.21488679874657	3.71488679874657	2.51317787693743	0.1798445436041	5.51317787693744	4.21488679874657	8.1798445436041	5.51317787693744	4.84651121027077	2.51317787693743	0.71488679874657	4.21488679874657	4.84651121027077	1.47274220578251	2.5937362632703	5.26040292993696	5.47274220578251	5.47274220578251	6.92706959660363	4.92706959660364	-0.216188269227418	2.26040292993696	5.22274220578251
238943	372684	174	238943	2.9380332246095	2.9380332246095	3.5	2.9380332246095	3.27185803742092	3.27136655794283	2.9380332246095	0.604699891276165	2.9380332246095	2.60469989127617	3.5	3.27136655794283	0.604699891276165	5.9380332246095	3.9380332246095	3.27136655794283	5.27136655794283	2.9380332246095	3.60469989127617	5.9380332246095	2.04224163640758	4.54224163640758	2.04224163640758	2.04224163640758	2.04224163640758	2.9380332246095	2.9380332246095	3.27136655794283	4.04224163640758	0.604699891276165	2.9380332246095	2.9380332246095	2.9380332246095	2.04224163640758	5.04224163640758	5.9380332246095	5.1572889414055	4.29984645486956	4.63317978820289	3.1572889414055	4.4072889414055	4.63317978820289	2.63317978820289	5.6050186972645	4.63317978820289	3.6572889414055
218728	716264	204	218728	7.18031207337124	0.180312073371236	-1.33226762955019e-15	2.18031207337123	2.80308478951502	3.18031207337123	0.180312073371234	0.180312073371233	0.180312073371234	0.180312073371236	0	2.51364540670457	0.180312073371232	0.180312073371235	0.180312073371233	0.180312073371235	2.51364540670457	0.180312073371235	0.180312073371236	0.180312073371235	3.73785143059868	0.737851430598685	0.737851430598684	0.737851430598685	3.73785143059868	0.180312073371234	0.180312073371232	0.180312073371234	0.737851430598685	2.8469787400379	2.51364540670457	4.51364540670457	0.180312073371236	0.737851430598683	4.73785143059868	0.180312073371235	0.228623233983649	2.61641985900609	4.61641985900609	4.97862323398365	3.47862323398365	2.28308652567275	1.94975319233942	4.12451890527363	4.28308652567276	4.97862323398365
213182	455965	173	213182	8.51958360011741	5.51958360011741	4	6.18625026678408	8.59102796321136	5.18625026678408	4.85291693345074	6.51958360011741	4.51958360011741	5.18625026678408	4	5.51958360011741	4.51958360011741	7.18625026678408	8.18625026678408	7.18625026678407	5.18625026678408	4.51958360011741	2.51958360011741	4.18625026678408	7.96772283714087	6.96772283714087	7.46772283714087	6.96772283714087	7.96772283714087	5.51958360011741	4.85291693345074	8.18625026678408	8.46772283714087	5.85291693345074	5.51958360011741	7.85291693345074	8.18625026678408	7.46772283714087	8.96772283714087	7.85291693345074	6.04408191649199	5.85100751329916	5.51767417996582	7.04408191649199	6.79408191649199	8.1843408466325	8.1843408466325	5.53919228853858	5.18434084663249	8.29408191649199
203243	319783	174	203243	2.57941031178755	4.57941031178755	-1.77635683940025e-15	3.57941031178754	-0.898474260107052	2.91274364512088	-0.420589688212452	3.91274364512088	8.24607697845422	7.57941031178755	6.5	7.91274364512088	3.91274364512088	8.91274364512088	3.57941031178755	7.24607697845421	-0.420589688212452	3.91274364512088	8.24607697845422	11.9127436451209	3.63670519546969	6.63670519546969	11.1367051954697	5.13670519546969	4.63670519546969	8.24607697845421	7.91274364512088	3.57941031178754	6.13670519546969	8.91274364512088	4.57941031178755	-0.420589688212454	3.91274364512088	5.63670519546969	-0.363294804530307	4.24607697845421	5.99614717859056	7.50658938997966	-0.493410610020338	5.99614717859056	5.49614717859056	8.17325605664633	2.50658938997966	3.41545259299987	-0.493410610020348	4.99614717859056
218556	795575	249	218556	2.3368315616044	8.3368315616044	6.00000000000001	6.67016489493773	9.27064343371953	7.67016489493773	7.67016489493773	3.33683156160439	5.00349822827106	8.67016489493773	4.50000000000001	6.67016489493773	4.67016489493773	2.67016489493773	3.00349822827106	8.3368315616044	2.67016489493773	5.67016489493773	7.00349822827106	7.67016489493773	3.23985125109364	-0.26014874890636	5.23985125109364	6.73985125109364	3.23985125109364	5.33683156160439	6.00349822827106	7.67016489493773	9.73985125109364	9.00349822827106	5.00349822827106	7.3368315616044	5.00349822827106	6.73985125109364	8.23985125109364	5.67016489493773	4.88705068968101	7.67247019203271	9.00580352536605	6.13705068968101	6.887050689681	5.00580352536605	5.00580352536605	8.17923602463695	5.00580352536605	7.137050689681
218860	263349	218	218860	2.88927608896979	1.8892760889698	8.88178419700125e-16	3.55594275563647	11.9503713304528	7.22260942230313	3.55594275563647	-0.777390577696865	3.55594275563646	11.5559427556365	6.5	3.55594275563647	-0.777390577696873	7.22260942230313	3.8892760889698	-0.777390577696869	3.55594275563646	-0.777390577696866	2.8892760889698	-0.777390577696866	5.21745693645663	-0.782543063543375	-0.782543063543375	-0.782543063543373	4.71745693645662	1.55594275563646	2.8892760889698	3.55594275563646	5.21745693645663	8.22260942230313	8.22260942230313	7.22260942230313	2.55594275563646	-0.782543063543374	6.21745693645663	3.22260942230313	0.442363567919574	0.845513292560718	4.51217995922738	9.69236356791957	6.69236356791957	9.17884662589405	4.17884662589405	9.3672086682563	4.17884662589405	6.44236356791958
221431	427636	174	221431	2.29493480103444	4.62826813436777	3.5	1.96160146770111	3.48118377217841	2.29493480103444	2.29493480103444	2.29493480103444	2.62826813436777	2.62826813436777	4.44089209850063e-16	7.29493480103444	4.29493480103444	4.62826813436777	2.29493480103444	6.62826813436777	1.9616014677011	-0.0383985322988893	1.96160146770111	4.62826813436777	7.4036206309249	3.4036206309249	6.9036206309249	2.9036206309249	-0.0963793690750956	2.62826813436777	2.29493480103444	5.62826813436777	3.4036206309249	7.29493480103444	-0.0383985322988947	6.62826813436777	2.62826813436777	2.90362063092491	3.90362063092491	7.29493480103444	3.90403794482269	4.84619621267909	7.17952954601242	5.40403794482269	5.40403794482269	0.179529546012421	4.84619621267909	4.91044912539582	2.17952954601242	3.40403794482269
216472	450763	191	216472	7.56425701557705	5.23092368224372	8.88178419700125e-16	5.56425701557705	5.60639457871202	4.23092368224372	3.89759034891038	2.56425701557705	3.89759034891038	3.23092368224372	3	3.23092368224372	2.23092368224372	5.23092368224372	-0.102409651089616	1.89759034891038	2.23092368224372	2.23092368224372	1.89759034891038	2.23092368224372	7.08637646801913	6.08637646801913	7.08637646801913	3.08637646801913	7.08637646801913	-0.102409651089616	2.56425701557705	5.23092368224372	7.58637646801913	8.23092368224372	4.89759034891038	5.56425701557705	7.23092368224372	5.58637646801913	8.08637646801913	6.89759034891038	3.84403832409189	4.95204506189155	7.61871172855822	7.34403832409189	5.84403832409189	6.61871172855822	4.61871172855822	3.8944607498788	4.28537839522488	6.59403832409189
203264	458766	155	203264	0.6162017792201	4.28286844588676	5.5	0.616201779220102	5.75752516604217	7.6162017792201	7.28286844588677	3.28286844588677	6.6162017792201	4.28286844588677	10	0.616201779220098	3.94953511255343	8.6162017792201	0.616201779220099	7.94953511255344	4.28286844588677	0.616201779220106	4.28286844588677	7.94953511255343	1.59108017161814	6.09108017161813	6.09108017161813	5.09108017161813	5.59108017161813	3.6162017792201	3.94953511255343	3.94953511255343	5.59108017161813	7.6162017792201	10.6162017792201	0.6162017792201	6.28286844588677	5.09108017161813	1.59108017161814	3.94953511255343	8.0794520078417	4.8837876789809	5.21712101231423	6.07945200784168	6.07945200784169	2.55045434564757	2.55045434564757	7.15640089790215	5.21712101231423	1.57945200784168
227973	592391	217	227973	8.72217885754067	12.055512190874	6	8.38884552420734	13.6501916310601	4.38884552420735	4.05551219087401	13.055512190874	4.38884552420735	9.05551219087401	6.5	13.055512190874	7.72217885754068	0.388845524207348	0.388845524207344	4.72217885754068	4.38884552420734	11.055512190874	4.05551219087401	8.05551219087401	12.5163449415619	5.51634494156192	5.01634494156192	5.51634494156192	5.51634494156192	8.72217885754068	4.72217885754068	4.05551219087401	6.01634494156192	9.05551219087401	8.72217885754068	4.38884552420734	9.05551219087401	6.51634494156192	13.5163449415619	5.05551219087401	8.06562152091186	11.0428797980498	3.70954646471642	9.06562152091187	9.56562152091187	7.04287979804976	6.04287979804974	7.36531650367514	5.37621313138309	11.0656215209119
208686	558511	103	208686	-0.120233811212513	-0.120233811212517	-6.66133814775094e-16	-0.120233811212516	-0.193170486684823	-0.120233811212516	-0.120233811212516	-0.120233811212516	-0.120233811212517	-0.120233811212516	3	1.87976618878748	4.54643285545415	1.87976618878748	2.21309952212082	-0.120233811212516	-0.120233811212515	4.54643285545415	1.87976618878748	7.21309952212082	-0.167530946952725	3.83246905304727	3.83246905304727	3.33246905304727	4.33246905304727	2.21309952212082	4.54643285545415	-0.120233811212516	-0.167530946952724	-0.120233811212517	-0.120233811212517	-0.120233811212517	2.21309952212082	-0.167530946952726	-0.167530946952724	2.21309952212082	2.41517697501488	-1.1045508534028	-1.1045508534028	1.16517697501488	0.915176975014877	0.895449146597203	0.8954491465972	-0.992863555434315	0.562115813263869	1.16517697501488
215682	433076	174	215682	0.373168220099886	2.70650155343322	4	3.03983488676655	0.0882799694511638	0.373168220099888	0.373168220099888	5.37316822009989	3.03983488676655	3.70650155343322	-1.33226762955019e-15	0.373168220099888	3.03983488676655	0.373168220099886	6.03983488676655	3.37316822009989	0.373168220099887	6.03983488676655	0.373168220099883	3.03983488676655	1.0312246908485	1.0312246908485	5.5312246908485	1.0312246908485	4.53122469084849	3.03983488676655	0.373168220099884	0.373168220099885	1.0312246908485	3.03983488676655	0.373168220099886	0.373168220099888	0.373168220099887	1.0312246908485	1.03122469084849	5.70650155343322	-0.49320896130653	2.3233696253904	2.3233696253904	3.25679103869347	-0.49320896130653	1.99003629205707	1.99003629205706	1.63588649815807	1.99003629205707	-0.493208961306534
228078	366519	98	228078	3.37976962419684	3.37976962419684	4.5	0.713102957530174	11.2100133662944	0.713102957530173	0.713102957530173	3.04643629086351	0.713102957530173	6.37976962419684	-1.77635683940025e-15	0.713102957530173	0.713102957530173	3.71310295753017	4.37976962419684	7.0464362908635	0.713102957530174	0.713102957530174	3.71310295753017	6.04643629086351	4.92929550629611	4.9292955062961	4.9292955062961	4.4292955062961	0.929295506296104	6.04643629086351	4.37976962419684	0.713102957530174	8.9292955062961	3.37976962419684	3.04643629086351	3.37976962419684	6.04643629086351	0.929295506296103	8.92929550629611	6.37976962419684	2.85561740077635	8.71391724770237	3.71391724770236	2.60561740077635	1.85561740077635	5.71391724770236	5.04725058103569	2.76105357683829	5.38058391436903	4.60561740077635
199177	583891	205	199177	0.111999566863597	0.111999566863596	3.49999999999999	2.44533290019692	-0.16355342018362	3.11199956686359	5.44533290019692	0.111999566863591	5.44533290019692	5.44533290019692	2.22044604925031e-15	0.111999566863589	0.111999566863589	5.44533290019692	2.77866623353026	5.77866623353025	2.44533290019692	0.11199956686359	2.77866623353026	0.111999566863588	0.499552120774389	4.49955212077439	4.49955212077439	4.49955212077439	4.99955212077439	2.11199956686359	2.44533290019692	6.44533290019692	0.499552120774389	3.11199956686359	3.11199956686359	2.77866623353026	0.111999566863584	0.49955212077439	0.499552120774389	5.44533290019693	0.307349271119995	0.63083420847933	0.630834208479329	0.307349271119992	2.05734927112	0.630834208479329	0.630834208479328	2.63113279462974	3.297500875146	0.307349271119998
227655	692641	332	227655	2.59497583748998	1.59497583748998	2	1.59497583748998	4.03212963656588	2.26164250415665	2.92830917082332	1.26164250415665	1.92830917082332	2.92830917082332	3	2.92830917082332	1.26164250415665	2.92830917082332	3.92830917082332	1.92830917082332	1.59497583748998	2.26164250415665	1.26164250415665	2.92830917082332	2.25279787590406	2.25279787590406	0.252797875904061	2.25279787590406	2.25279787590406	2.92830917082332	1.92830917082331	3.59497583748998	2.25279787590406	3.92830917082332	4.26164250415665	2.59497583748998	3.59497583748998	0.252797875904063	2.75279787590406	2.92830917082332	1.77573317917572	1.94120031868035	2.27453365201368	3.02573317917572	2.77573317917572	2.60786698534702	0.941200318680355	2.10600173474431	0.94120031868035	2.27573317917572
260900	445935	327	260900	3.34355950655115	2.34355950655115	5	2.67689283988448	6.35908035230103	3.34355950655115	3.34355950655115	0.676892839884486	3.34355950655115	3.01022617321782	4.5	3.67689283988448	3.01022617321782	3.01022617321782	0.676892839884482	3.01022617321782	3.67689283988448	0.676892839884485	0.676892839884485	2.67689283988448	5.67159816735241	2.17159816735242	2.17159816735242	2.17159816735242	2.17159816735242	4.67689283988448	3.67689283988448	2.67689283988448	2.17159816735241	4.01022617321782	3.67689283988448	4.34355950655115	2.34355950655115	2.17159816735241	4.17159816735241	2.67689283988448	2.74632839152642	2.43261046038569	2.43261046038569	3.99632839152642	4.74632839152642	2.43261046038569	2.43261046038569	3.31821168215074	2.43261046038569	3.99632839152642
218766	424945	170	218766	2.37154124949018	6.70487458282351	6	2.03820791615685	5.88358644251622	5.37154124949019	3.37154124949018	4.70487458282352	3.03820791615685	2.70487458282352	3.5	3.37154124949019	2.37154124949019	0.371541249490178	2.70487458282352	3.03820791615685	3.03820791615685	2.37154124949019	3.03820791615685	3.03820791615685	3.73103730595434	4.23103730595434	3.73103730595434	-0.268962694045657	-0.268962694045661	6.03820791615685	2.70487458282352	2.37154124949019	3.23103730595434	0.371541249490185	3.37154124949018	0.371541249490185	2.70487458282352	8.23103730595434	2.73103730595434	3.03820791615685	3.21495328864081	7.06908800600046	7.06908800600046	3.21495328864082	4.96495328864082	6.06908800600046	7.4024213393338	4.24839646869757	6.4024213393338	3.71495328864082
213194	627813	275	213194	1.68502590652012	5.35169257318679	2.5	2.01835923985345	6.99289238342655	1.68502590652012	5.35169257318678	3.35169257318678	3.68502590652012	2.01835923985345	5.5	4.35169257318679	3.35169257318678	4.35169257318679	5.35169257318679	6.01835923985345	2.01835923985345	1.35169257318678	3.35169257318678	4.01835923985345	3.0621853361338	0.062185336133802	3.0621853361338	0.0621853361338087	3.0621853361338	4.68502590652012	2.35169257318678	4.35169257318679	6.5621853361338	6.35169257318679	6.01835923985345	1.68502590652012	4.01835923985345	0.0621853361338047	3.5621853361338	4.01835923985345	0.946488120393706	3.61841514476069	4.95174847809403	5.44648812039371	4.69648812039371	5.28508181142736	4.95174847809403	3.24362492067149	4.61841514476069	3.94648812039371
213349	566779	141	213349	3.34638217629531	4.34638217629532	4.44089209850063e-16	2.34638217629531	3.1410613141654	1.67971550962865	0.0130488429619799	0.0130488429619819	0.0130488429619828	2.01304884296198	2.22044604925031e-16	4.34638217629531	0.0130488429619806	4.01304884296198	0.0130488429619804	4.01304884296198	2.01304884296198	2.01304884296198	0.0130488429619813	2.01304884296198	3.39808521472054	0.398085214720546	0.398085214720544	0.398085214720544	0.398085214720545	2.01304884296198	2.67971550962865	4.01304884296198	0.398085214720546	2.67971550962865	4.34638217629532	2.01304884296198	2.01304884296198	0.398085214720544	2.89808521472054	0.0130488429619806	0.589799814181652	2.70540771909392	2.70540771909392	4.33979981418165	4.08979981418165	4.37207438576059	2.37207438576059	4.10668424261356	1.03874105242725	3.08979981418165
211961	639299	303	211961	4.27910313907684	4.9457698057435	2.5	-0.387563527589827	2.13507419070786	4.27910313907684	2.61243647241017	3.9457698057435	3.27910313907684	4.9457698057435	2.5	3.9457698057435	3.61243647241017	3.61243647241017	4.27910313907684	7.27910313907684	5.61243647241017	5.27910313907684	4.61243647241017	6.94576980574351	6.70223522652265	6.70223522652265	3.20223522652265	6.70223522652265	2.70223522652265	5.27910313907684	1.94576980574351	1.61243647241017	4.20223522652265	7.27910313907684	4.9457698057435	6.61243647241017	4.61243647241017	6.70223522652265	4.20223522652265	3.61243647241017	3.97987564681887	3.4955545410301	3.82888787436343	4.22987564681888	3.22987564681888	3.4955545410301	3.49555454103009	3.02739772334833	3.4955545410301	4.22987564681888
200622	432643	154	200622	5.78219004087783	5.44885670754451	3	2.11552337421117	9.2633675017185	5.78219004087784	7.78219004087783	2.4488567075445	2.11552337421117	5.4488567075445	7.5	7.78219004087784	2.11552337421117	5.4488567075445	0.115523374211171	2.78219004087784	5.11552337421117	3.11552337421117	5.11552337421117	4.78219004087784	8.08320262091502	3.58320262091502	3.58320262091502	3.58320262091502	4.08320262091502	2.78219004087784	2.11552337421117	8.11552337421117	4.08320262091502	2.78219004087784	4.78219004087784	5.11552337421117	5.4488567075445	3.08320262091502	3.58320262091502	2.78219004087784	6.35665067375641	3.41547927140739	1.08214593807405	4.60665067375641	5.60665067375641	1.08214593807405	6.08214593807405	1.0266775241307	3.08214593807406	6.60665067375641
231180	718991	217	231180	1.70919354020545	5.37586020687211	3	1.37586020687211	-0.826852836014834	4.04252687353878	4.04252687353877	-0.290806459794557	2.04252687353877	8.04252687353878	7.5	-0.290806459794557	2.70919354020544	-0.290806459794557	2.70919354020544	1.70919354020544	4.04252687353878	3.04252687353878	4.70919354020544	5.04252687353877	3.95443345663116	-0.0455665433688406	-0.0455665433688401	-0.0455665433688397	-0.0455665433688415	3.37586020687211	4.37586020687211	2.04252687353878	8.95443345663116	9.70919354020545	5.37586020687211	3.70919354020544	5.70919354020544	3.95443345663116	4.95443345663116	5.37586020687211	6.53590866538233	0.974973651391777	3.30830698472511	1.78590866538234	4.03590866538233	4.64164031805845	3.30830698472512	3.00535134697101	4.97497365139178	2.28590866538233
199777	675254	217	199777	8.02068194956614	2.68734861623281	4	2.02068194956614	6.78037981571757	4.68734861623281	1.68734861623281	2.02068194956615	1.68734861623281	-0.645984717100522	3.5	5.68734861623281	3.68734861623281	4.35401528289948	6.68734861623281	5.35401528289948	5.68734861623281	4.02068194956615	1.35401528289948	2.68734861623281	7.78166603298087	5.78166603298087	5.78166603298087	5.28166603298087	1.28166603298087	4.68734861623281	5.35401528289948	6.35401528289948	7.28166603298087	7.02068194956615	6.35401528289948	6.02068194956615	6.68734861623281	5.78166603298087	7.78166603298087	6.35401528289948	4.96632089565951	2.78885659996711	6.45552326663378	7.71632089565951	7.46632089565951	7.45552326663378	7.12218993330044	5.60107924464653	6.78885659996711	6.46632089565951
231850	878626	122	231850	6.07141597679722	2.73808264346387	2.5	2.40474931013054	5.76657250307773	4.07141597679721	1.73808264346387	0.0714159767972049	2.07141597679721	4.73808264346387	3	4.40474931013054	0.0714159767972036	1.73808264346387	0.0714159767972076	4.07141597679721	2.07141597679721	0.0714159767972071	0.0714159767972053	2.07141597679721	2.94767542731388	3.44767542731388	2.94767542731388	2.94767542731388	3.44767542731388	0.0714159767972058	4.40474931013054	1.73808264346387	5.94767542731388	4.40474931013054	6.07141597679721	2.07141597679721	1.73808264346387	0.447675427313884	3.94767542731388	3.40474931013054	0.763658814616516	2.91191272756741	4.9119127275674	3.76365881461652	3.76365881461652	3.24524606090074	2.91191272756741	2.61346244269148	2.91191272756741	3.51365881461652
218761	336333	116	218761	3.77332674362925	3.77332674362924	9.76996261670138e-15	0.106660076962589	12.6387956813253	0.106660076962596	4.43999341029592	3.77332674362926	3.77332674362925	7.10666007696259	-8.88178419700125e-16	4.43999341029592	0.106660076962599	4.10666007696259	4.10666007696259	3.43999341029592	3.43999341029592	3.77332674362926	0.106660076962597	3.43999341029592	-0.318815450437525	-0.318815450437524	5.68118454956247	4.68118454956247	5.68118454956247	0.10666007696259	0.106660076962589	4.10666007696259	11.6811845495625	7.10666007696259	0.106660076962593	3.10666007696259	0.106660076962592	4.18118454956247	-0.31881545043753	3.77332674362926	2.94647404503079	3.60942834945345	4.60942834945345	5.9464740450308	5.69647404503079	7.60942834945345	8.60942834945345	4.82197198307847	4.60942834945345	7.9464740450308
218708	550165	217	218708	3.36433283800619	5.3643328380062	5	3.03099950467286	8.76415065726645	3.3643328380062	5.69766617133953	5.3643328380062	3.36433283800619	3.3643328380062	-3.5527136788005e-15	3.3643328380062	3.3643328380062	3.3643328380062	3.3643328380062	3.69766617133953	3.3643328380062	3.3643328380062	0.697666171339529	3.3643328380062	5.82884785675214	1.82884785675214	5.82884785675214	5.32884785675215	6.32884785675214	5.3643328380062	7.03099950467286	9.03099950467286	5.82884785675214	6.69766617133953	3.03099950467286	5.69766617133953	6.3643328380062	1.82884785675215	9.82884785675214	3.3643328380062	3.82836461244106	3.29271854974999	3.62605188308332	1.82836461244106	4.32836461244106	2.95938521641665	2.62605188308332	5.07348664524855	5.29271854974999	3.82836461244106
236605	630963	204	236605	0.324947420569013	2.65828075390235	3	1.32494742056901	5.79185638960227	0.324947420569017	0.324947420569013	0.32494742056902	0.324947420569016	1.32494742056902	6.66133814775094e-16	3.32494742056902	2.32494742056902	4.32494742056901	2.32494742056902	4.99161408723568	0.324947420569016	0.324947420569019	0.324947420569015	0.324947420569015	1.68298587210477	-0.317014127895227	-0.317014127895225	-0.317014127895225	-0.317014127895225	0.324947420569015	1.32494742056902	0.324947420569014	2.68298587210477	3.32494742056902	2.65828075390235	2.99161408723568	0.324947420569014	3.18298587210477	-0.317014127895226	4.32494742056902	0.483424935088431	0.108276407618741	2.44160974095207	0.483424935088429	1.98342493508843	0.108276407618741	0.108276407618743	3.31961915954889	0.10827640761874	0.483424935088431
211980	265697	151	211980	3.5432098918117	0.209876558478356	1.33226762955019e-15	0.209876558478366	4.61586600230954	3.20987655847836	3.20987655847836	0.209876558478363	1.5432098918117	3.20987655847836	3.5527136788005e-15	0.209876558478361	0.209876558478364	3.20987655847836	0.209876558478364	3.20987655847836	0.209876558478366	0.209876558478365	0.209876558478364	3.20987655847836	5.01376367312555	0.513763673125551	0.513763673125552	0.513763673125552	5.01376367312555	0.209876558478364	3.87654322514503	3.54320989181169	0.513763673125553	0.209876558478364	0.209876558478366	3.5432098918117	0.209876558478365	0.513763673125551	0.513763673125551	3.5432098918117	2.47158714263302	3.09474874711602	0.428082080449358	4.97158714263301	4.72158714263301	3.42808208044936	3.09474874711603	3.41890629836566	2.76141541378269	4.72158714263301
212576	676760	129	212576	0.317255401602101	0.317255401602102	4.5	0.317255401602101	-0.562917785039647	2.65058873493543	2.98392206826877	4.98392206826877	0.317255401602102	0.317255401602102	0	2.65058873493544	2.98392206826877	0.317255401602103	1.98392206826877	3.3172554016021	2.3172554016021	2.3172554016021	0.317255401602102	0.317255401602102	1.51468398984595	1.51468398984595	4.51468398984595	1.51468398984595	1.51468398984595	0.3172554016021	3.65058873493544	4.98392206826877	4.01468398984595	3.65058873493543	5.65058873493544	5.3172554016021	2.98392206826877	1.51468398984595	4.51468398984595	2.65058873493544	-0.240305961876142	2.70545930912701	3.03879264246034	1.50969403812386	5.00969403812386	0.372125975793674	2.37212597579367	6.02900331589638	0.372125975793676	2.50969403812386
217828	683231	98	217828	2.58968244096711	2.92301577430044	3	2.25634910763377	2.92691123404772	2.5896824409671	4.5896824409671	2.25634910763377	2.5896824409671	2.25634910763377	3.5	2.5896824409671	0.256349107633768	2.25634910763377	2.25634910763377	0.25634910763377	0.25634910763377	2.25634910763377	0.256349107633774	1.92301577430044	1.34213608885358	1.34213608885359	1.34213608885358	1.34213608885359	1.34213608885359	0.256349107633767	2.5896824409671	2.92301577430044	1.34213608885359	0.25634910763377	5.25634910763377	2.25634910763377	0.25634910763377	1.34213608885358	4.84213608885358	2.25634910763377	1.09288149416043	4.09558361048253	2.7622502771492	1.59288149416043	3.34288149416043	2.7622502771492	0.42891694381586	1.86749288458014	0.428916943815863	2.84288149416043
204344	246354	147	204344	4.43594539874227	-0.564054601257719	-7.54951656745106e-15	-0.564054601257732	-0.570801961175075	3.7692787320756	4.10261206540894	-0.564054601257731	-0.564054601257729	8.43594539874227	3.99680288865056e-15	3.10261206540894	-0.564054601257726	3.7692787320756	8.10261206540894	-0.564054601257728	-0.564054601257735	-0.564054601257725	3.76927873207561	-0.564054601257736	-1.1213618425981	-1.1213618425981	-1.1213618425981	-1.1213618425981	-1.1213618425981	-0.564054601257733	8.7692787320756	4.10261206540894	-1.1213618425981	-0.564054601257733	4.43594539874227	-0.56405460125773	-0.564054601257729	-1.1213618425981	-1.1213618425981	-0.564054601257732	-0.0132884382259966	-0.201237878109006	-0.201237878109007	3.736711561774	-0.013288438226001	9.13209545522433	4.79876212189099	5.54633668362307	5.79876212189099	3.736711561774
212303	650622	303	212303	2.05109201651698	1.05109201651698	2.5	-0.282241316816355	3.99453978981419	2.38442534985031	4.38442534985031	2.38442534985031	4.05109201651698	5.05109201651697	3	2.05109201651698	2.05109201651698	2.05109201651698	2.38442534985031	4.71775868318364	3.71775868318364	4.05109201651698	4.71775868318364	5.05109201651698	0.158736259736735	7.65873625973674	8.15873625973673	3.15873625973673	7.65873625973674	5.71775868318364	-0.282241316816353	1.71775868318364	4.65873625973673	-0.282241316816355	5.38442534985031	1.38442534985031	1.71775868318364	7.15873625973674	0.158736259736733	1.38442534985031	3.46660422859237	3.34353779476401	1.67687112809735	1.71660422859238	3.71660422859237	1.34353779476401	0.67687112809734	3.23771362160619	-0.656462205235981	1.46660422859237
200450	894304	267	200450	3.37563101599071	7.37563101599071	3.5	4.70896434932405	7.98931011522716	1.70896434932405	6.37563101599071	6.70896434932405	3.70896434932405	4.37563101599071	3	3.37563101599071	5.37563101599071	4.04229768265738	7.70896434932405	6.37563101599071	1.70896434932405	1.37563101599071	8.04229768265738	7.04229768265738	4.13758293274497	0.137582932744973	0.137582932744972	2.63758293274497	0.137582932744975	3.70896434932405	5.70896434932405	6.37563101599071	6.63758293274497	5.04229768265738	3.37563101599071	2.37563101599071	2.70896434932405	1.13758293274497	5.63758293274497	3.04229768265738	5.04509740386704	5.77622081099532	4.44288747766199	3.79509740386704	4.29509740386704	3.77622081099532	2.77622081099533	1.68449885583201	0.442887477661987	2.29509740386704
244578	803623	361	244578	3.30991304841501	6.30991304841501	3	3.30991304841501	5.23665540755419	2.97657971508168	-0.0234202849183238	3.30991304841501	1.30991304841501	6.309913048415	5.5	5.97657971508167	5.64324638174834	4.97657971508167	8.64324638174834	7.64324638174834	1.64324638174834	3.97657971508167	3.30991304841501	4.64324638174834	2.19308373769083	0.193083737690835	0.19308373769083	0.193083737690835	0.193083737690829	-0.023420284918328	-0.0234202849183232	-0.0234202849183249	0.193083737690833	2.97657971508168	-0.0234202849183276	-0.0234202849183265	-0.0234202849183265	0.193083737690833	0.193083737690829	-0.0234202849183234	-0.103323352193141	0.0143783071213555	0.0143783071213586	5.14667664780686	5.14667664780685	7.34771164045469	1.68104497378803	2.88565581532747	0.014378307121355	2.14667664780686
218702	519057	258	218702	1.11757808273219	1.78424474939886	-3.99680288865056e-15	3.45091141606553	-0.540664842405405	1.11757808273219	1.78424474939886	1.45091141606553	-0.215755250601137	4.1175780827322	2	2.45091141606553	1.1175780827322	1.78424474939886	-0.215755250601136	1.78424474939886	-0.215755250601137	2.11757808273219	3.78424474939886	3.78424474939886	2.39339909060199	4.39339909060199	2.89339909060199	-0.106600909398007	2.89339909060199	1.78424474939886	2.78424474939886	1.45091141606553	1.89339909060199	-0.215755250601138	4.11757808273219	1.45091141606553	1.78424474939886	-0.106600909398009	2.39339909060199	1.78424474939886	1.57138234904733	2.23986444306557	2.23986444306557	2.07138234904733	3.07138234904733	2.90653110973224	-0.426802223601099	1.64426504933091	0.573197776398902	3.32138234904733
225847	283267	140	225847	11.6537042586041	4.6537042586041	9.49999999999999	6.32037092527078	6.69304442679233	8.98703759193745	7.98703759193744	4.65370425860411	7.98703759193744	8.32037092527078	9	12.3203709252708	7.32037092527078	12.6537042586041	2.98703759193744	7.32037092527078	8.32037092527078	3.98703759193744	5.32037092527078	8.65370425860411	12.76806834902	6.76806834902	7.76806834902	6.76806834902	13.26806834902	4.98703759193744	4.98703759193744	7.98703759193744	8.26806834902	8.32037092527078	4.32037092527078	9.32037092527078	8.65370425860411	12.76806834902	7.26806834902	8.98703759193744	7.98168129797696	8.8339163713785	6.83391637137851	6.73168129797696	5.48168129797696	5.16724970471184	3.50058303804517	5.98853747203184	10.5005830380452	7.98168129797696
200908	1005479	204	200908	1.12106751635529	1.78773418302197	8	7.1210675163553	7.15782792768726	2.45440084968863	4.1210675163553	7.45440084968863	2.45440084968863	4.78773418302196	5.5	5.1210675163553	2.1210675163553	2.45440084968863	2.45440084968863	-0.8789324836447	4.45440084968863	7.45440084968863	2.1210675163553	2.45440084968863	8.70537462137863	-0.294625378621372	-0.294625378621375	-0.294625378621372	-0.294625378621376	2.1210675163553	3.1210675163553	2.1210675163553	4.20537462137862	6.45440084968863	5.78773418302196	2.45440084968863	5.45440084968863	6.70537462137862	4.70537462137863	-0.878932483644705	1.74090554877896	3.00372296293574	3.00372296293574	2.49090554877896	2.74090554877896	4.00372296293574	3.00372296293574	0.86680654868332	3.00372296293574	2.49090554877896
212810	734635	311	212810	1.63516339356568	1.96849672689901	2.5	1.96849672689901	5.10296914185751	1.63516339356568	1.30183006023235	1.63516339356568	1.63516339356568	1.63516339356568	3	1.96849672689901	1.30183006023235	1.63516339356568	1.63516339356568	1.96849672689901	1.96849672689901	1.96849672689901	-0.0315032731009868	1.63516339356568	0.802521038839523	0.802521038839523	0.802521038839522	0.802521038839522	0.802521038839522	-0.031503273100987	2.30183006023235	3.30183006023235	3.80252103883952	4.63516339356568	3.96849672689901	1.63516339356568	2.30183006023235	0.802521038839522	3.80252103883952	3.30183006023235	0.375451353896791	1.73378577085639	0.400452437523057	2.37545135389679	3.87545135389679	3.40045243752306	0.400452437523058	-0.134561588369957	0.400452437523056	2.12545135389679
228085	971279	204	228085	2.97437349519254	2.64104016185921	6.5	4.30770682852588	4.26198502428501	4.30770682852588	1.97437349519255	4.64104016185921	2.97437349519255	2.64104016185921	3.99680288865056e-15	3.30770682852588	2.64104016185922	2.97437349519255	4.64104016185921	0.307706828525882	0.307706828525879	1.97437349519255	4.30770682852588	6.30770682852588	7.66113546129263	4.16113546129264	3.66113546129264	0.661135461292634	3.66113546129264	2.97437349519255	6.97437349519254	7.30770682852588	4.16113546129263	5.97437349519255	4.64104016185922	5.30770682852588	2.30770682852588	4.66113546129263	8.16113546129264	5.30770682852588	3.74583522379003	3.79416377738924	1.46083044405591	2.99583522379003	2.24583522379003	1.46083044405591	3.12749711072258	3.02007346986082	3.46083044405591	2.49583522379003
205680	964389	204	205680	-0.094975543026327	3.90502445697368	4.66293670342566e-15	1.90502445697368	-0.0832853063105203	-0.0949755430263215	-0.0949755430263222	-0.0949755430263217	-0.0949755430263226	2.23835779030701	2.5	2.23835779030701	-0.0949755430263228	2.57169112364034	2.57169112364035	4.57169112364034	-0.0949755430263224	-0.0949755430263224	-0.094975543026323	1.90502445697368	3.29835867723155	-0.201641322768447	3.29835867723155	-0.201641322768448	-0.201641322768448	-0.094975543026324	2.90502445697368	2.90502445697368	5.79835867723155	5.23835779030701	1.90502445697368	1.90502445697368	4.57169112364034	2.79835867723155	6.29835867723155	4.90502445697368	0.354876000175264	0.43371599474771	2.76704932808104	1.60487600017527	1.85487600017527	2.43371599474771	0.43371599474771	0.56814354326001	2.10038266141438	1.60487600017526
228004	739441	319	228004	7.23734222440832	3.57067555774165	-2.66453525910038e-15	1.90400889107498	6.24579888697448	4.90400889107499	-0.0959911089250096	1.57067555774165	-0.0959911089250118	1.90400889107499	2.22044604925031e-15	4.23734222440832	-0.0959911089250118	1.57067555774165	6.57067555774165	3.23734222440832	2.23734222440832	-0.0959911089250145	-0.0959911089250114	1.90400889107499	8.46622778625048	-0.53377221374952	-0.53377221374952	-0.533772213749522	-0.533772213749519	1.90400889107499	3.57067555774165	3.23734222440832	6.46622778625048	6.57067555774165	1.90400889107499	3.23734222440832	1.90400889107499	1.96622778625048	2.46622778625048	1.57067555774165	2.58456430921417	2.85289537871089	4.51956204537756	4.83456430921417	4.33456430921417	6.85289537871089	5.51956204537756	4.20874352121057	4.51956204537756	3.83456430921417
217809	792323	218	217809	7.43625527266628	4.43625527266628	-4.44089209850063e-16	6.76958860599962	4.34638157755254	3.43625527266628	1.76958860599962	-0.230411394000384	1.76958860599962	4.76958860599961	3	2.76958860599962	1.43625527266628	1.43625527266628	-0.230411394000385	4.43625527266628	1.76958860599962	2.10292193933295	5.43625527266628	4.76958860599962	6.4623842404463	2.46238424044631	4.9623842404463	5.46238424044631	-1.0376157595537	5.10292193933295	4.10292193933295	7.43625527266628	7.4623842404463	7.76958860599961	4.43625527266628	2.10292193933295	5.10292193933295	4.9623842404463	5.9623842404463	1.76958860599962	5.26443796545871	6.2245848415762	4.89125150824286	4.01443796545871	2.76443796545871	0.55791817490953	2.55791817490953	4.24966201461199	4.89125150824286	2.76443796545871
221562	273779	98	221562	2.75342698769644	-0.246573012303552	0	1.75342698769644	8.97190513393856	2.75342698769644	3.08676032102978	-0.246573012303556	2.42009365436311	2.75342698769644	2.66453525910038e-15	-0.246573012303556	-0.246573012303555	2.42009365436311	-0.246573012303557	-0.246573012303557	2.42009365436311	-0.246573012303556	-0.246573012303555	-0.246573012303557	-0.71162417084923	-0.711624170849228	-0.711624170849226	-0.711624170849229	-0.711624170849229	-0.246573012303555	-0.246573012303554	3.08676032102978	8.78837582915076	2.42009365436311	2.08676032102978	2.42009365436311	-0.246573012303557	-0.71162417084923	3.78837582915077	-0.246573012303556	0.505003232033122	0.4454945411149	3.11216120778157	4.50500323203312	4.25500323203312	5.4454945411149	3.11216120778157	3.58657732168105	0.4454945411149	4.75500323203313
208812	812417	204	208812	3.00112084647231	5.33445417980564	3.5	0.66778751313897	0.731058684015996	3.0011208464723	0.66778751313897	0.66778751313897	3.0011208464723	0.66778751313897	4	3.33445417980564	2.66778751313897	2.66778751313897	3.33445417980564	3.33445417980564	3.0011208464723	3.0011208464723	0.66778751313897	0.667787513138968	4.77230385540092	1.27230385540091	1.27230385540091	1.27230385540091	1.27230385540091	3.33445417980564	4.33445417980564	2.66778751313897	4.77230385540091	6.66778751313897	3.66778751313897	5.0011208464723	5.33445417980564	1.27230385540091	4.27230385540091	5.0011208464723	0.450780281582641	7.11478876590516	2.78145543257183	1.95078028158264	3.70078028158264	3.44812209923849	0.781455432571835	6.59991952897122	2.78145543257183	3.70078028158264
202832	986168	204	202832	5.06100120942114	4.72766787608781	3.00000000000001	4.72766787608781	5.52099343322483	3.39433454275448	-0.272332123912189	-0.272332123912195	-0.272332123912192	-0.272332123912192	3.10862446895044e-15	2.39433454275448	1.39433454275447	-0.272332123912191	3.06100120942114	1.72766787608781	-0.27233212391219	-0.272332123912193	-0.272332123912192	-0.272332123912192	6.1620101950386	-1.8379898049614	-1.83798980496141	1.66201019503859	-1.8379898049614	2.39433454275447	5.39433454275448	3.06100120942114	5.66201019503859	5.72766787608781	5.39433454275448	5.06100120942114	5.06100120942114	1.66201019503859	5.6620101950386	5.06100120942114	2.34983802143036	2.84678961584507	4.84678961584507	4.84983802143036	4.34983802143036	5.51345628251173	4.51345628251174	4.40544948581934	4.84678961584507	5.09983802143036
228112	518682	217	228112	5.22211040455538	4.55544373788871	3	2.88877707122204	4.6421796576966	3.88877707122205	1.88877707122204	-0.111222928777956	-0.111222928777957	5.88877707122204	1.33226762955019e-15	2.55544373788871	1.55544373788871	-0.111222928777957	-0.111222928777956	2.55544373788871	-0.111222928777957	-0.111222928777956	3.88877707122204	-0.111222928777956	6.02415155596953	-0.975848444030467	-0.975848444030464	-0.975848444030465	2.52415155596953	2.22211040455538	1.55544373788871	2.22211040455538	2.52415155596953	2.55544373788871	7.22211040455538	2.88877707122204	4.88877707122205	3.52415155596953	3.02415155596953	2.22211040455538	2.43667429445329	2.70955635869537	3.04288969202871	4.43667429445329	3.6866742944533	5.0428896920287	2.70955635869537	4.02678865471568	5.0428896920287	5.18667429445329
227045	270821	218	227045	2.11228005331441	4.44561338664774	4.44089209850063e-16	2.77894671998108	0.458965959058716	1.77894671998108	2.11228005331441	2.44561338664774	0.112280053314413	0.112280053314413	4.44089209850063e-16	0.112280053314413	5.44561338664775	1.77894671998108	0.778946719981079	2.11228005331441	0.112280053314413	3.11228005331441	2.77894671998108	4.44561338664774	3.87787420088452	1.87787420088452	-0.122125799115477	2.87787420088452	4.37787420088452	2.11228005331441	0.112280053314414	2.44561338664775	-0.122125799115478	2.77894671998108	2.11228005331441	2.11228005331441	2.77894671998108	7.37787420088452	2.87787420088452	4.11228005331441	1.20027957557657	-0.259991151955969	1.74000884804403	1.20027957557657	1.20027957557657	-0.259991151955968	-0.259991151955969	5.15475938078768	-0.259991151955967	1.45027957557657
199215	756511	204	199215	2.79059483857816	4.79059483857816	-4.44089209850063e-16	0.457261505244828	3.34072749249353	2.79059483857816	2.45726150524483	2.79059483857816	5.45726150524483	2.12392817191149	4.44089209850063e-16	0.457261505244829	0.457261505244827	2.45726150524483	0.457261505244826	0.457261505244828	2.79059483857816	2.79059483857816	2.79059483857816	2.79059483857816	1.53105702324096	1.53105702324096	1.53105702324096	1.53105702324096	7.53105702324095	2.45726150524483	5.1239281719115	2.45726150524483	5.03105702324095	5.12392817191149	3.12392817191149	2.45726150524483	2.45726150524483	1.53105702324096	5.53105702324096	4.45726150524483	1.93296110771104	3.14072465386386	3.14072465386386	0.182961107711038	1.93296110771104	0.807391320530523	0.807391320530522	6.45335330503655	0.807391320530526	0.182961107711035
226303	624879	217	226303	3.19594403007518	2.52927736340852	3	4.52927736340852	4.99296959179798	3.86261069674185	0.195944030075181	0.195944030075184	0.195944030075182	2.19594403007518	-8.88178419700125e-16	3.19594403007518	4.19594403007518	0.195944030075183	0.195944030075182	2.52927736340852	0.19594403007518	2.52927736340852	2.52927736340852	2.52927736340852	7.59486249842756	0.0948624984275632	3.09486249842756	0.09486249842756	0.094862498427565	4.19594403007518	1.86261069674185	0.195944030075183	3.09486249842756	0.195944030075182	4.86261069674185	2.86261069674185	2.52927736340852	3.59486249842756	0.094862498427564	2.52927736340852	0.42364009615063	0.432151097077366	2.43215109707737	3.17364009615063	2.17364009615063	1.7654844304107	0.432151097077364	4.36890943145899	2.09881776374403	2.92364009615063
231576	882371	361	231576	0.181188436482774	0.181188436482776	2	1.84785510314944	2.45699087351113	2.51452176981611	0.181188436482776	0.181188436482776	0.181188436482776	3.51452176981611	3.5	0.181188436482775	0.181188436482776	2.18118843648278	4.51452176981611	2.18118843648278	1.51452176981611	1.51452176981611	0.181188436482776	0.181188436482776	0.586574435937194	0.586574435937193	0.586574435937193	0.586574435937193	0.586574435937193	2.18118843648278	2.18118843648278	2.84785510314944	2.08657443593719	2.18118843648278	2.51452176981611	0.181188436482776	1.51452176981611	0.586574435937194	0.586574435937194	0.181188436482776	1.62228887308993	3.0395796849286	2.37291301826193	2.87228887308993	0.622288873089932	3.0395796849286	1.03957968492859	1.9818633943038	1.0395796849286	2.37228887308993
203259	692230	217	203259	2.83364004668074	0.500306713347401	5.5	0.500306713347402	3.01625439398672	2.83364004668074	4.16697338001407	0.500306713347404	0.500306713347406	2.5003067133474	-4.44089209850063e-16	2.83364004668074	2.16697338001407	2.83364004668074	0.500306713347403	0.500306713347403	2.83364004668074	0.500306713347404	0.500306713347403	0.500306713347403	1.48466574605548	1.48466574605548	1.48466574605548	1.48466574605548	1.48466574605548	0.500306713347402	3.83364004668074	0.500306713347403	1.48466574605548	3.83364004668074	3.16697338001407	2.5003067133474	0.500306713347402	1.48466574605548	1.48466574605548	3.16697338001407	1.74252121198415	0.81283206666846	0.812832066668459	1.74252121198415	3.49252121198415	0.812832066668457	0.812832066668456	1.48972156929814	0.812832066668459	1.49252121198415
200472	964015	217	200472	6.97839602582423	7.31172935915756	6	4.97839602582423	8.04825328868792	-0.0216039741757732	6.31172935915756	6.31172935915756	-0.0216039741757714	-0.0216039741757728	-2.22044604925031e-15	-0.0216039741757736	-0.0216039741757741	-0.0216039741757763	2.31172935915756	-0.0216039741757732	-0.0216039741757741	-0.0216039741757768	-0.0216039741757763	-0.0216039741757728	-0.113065211215252	-0.11306521121525	-0.113065211215252	-0.113065211215252	-0.113065211215252	-0.0216039741757763	-0.0216039741757759	4.31172935915756	7.38693478878475	7.31172935915755	-0.0216039741757768	-0.0216039741757745	4.97839602582423	6.38693478878475	4.38693478878475	6.64506269249089	5.42021672054173	5.50651612742126	4.83984946075459	2.17021672054174	0.670216720541734	3.17318279408792	0.839849460754593	0.91522626823142	0.839849460754589	2.42021672054173
240432	1100168	295	240432	1.17471339655743	0.841380063224096	-8.88178419700125e-16	0.174713396557431	-0.21734559974709	0.508046729890763	2.50804672989076	0.174713396557429	1.17471339655743	0.174713396557429	-2.22044604925031e-16	3.50804672989076	0.174713396557429	1.17471339655743	1.8413800632241	2.8413800632241	0.174713396557429	0.174713396557429	3.17471339655743	1.8413800632241	0.741485789419379	0.741485789419378	2.24148578941938	2.74148578941938	0.741485789419379	1.8413800632241	6.17471339655744	2.50804672989076	0.741485789419379	3.50804672989076	0.174713396557428	2.50804672989076	2.50804672989076	1.74148578941938	0.741485789419379	4.50804672989076	2.755548343159	1.32700825393415	3.32700825393415	1.755548343159	2.005548343159	1.99367492060082	0.660341587267486	1.4993510609879	1.32700825393415	2.005548343159
247180	461034	233	247180	0.316599748818577	4.64993308215191	6	0.316599748818573	0.540296468367772	4.31659974881857	4.98326641548524	0.316599748818573	0.316599748818571	4.31659974881857	-1.77635683940025e-15	4.6499330821519	3.98326641548524	4.64993308215191	0.316599748818573	0.316599748818572	0.316599748818572	0.316599748818573	4.64993308215191	9.31659974881858	13.9095027780879	0.409502778087946	7.40950277808794	7.40950277808794	7.40950277808795	0.316599748818573	9.31659974881858	4.98326641548524	0.409502778087947	4.98326641548524	9.31659974881858	0.316599748818573	8.31659974881857	0.409502778087942	7.40950277808795	0.316599748818573	4.24529529522455	10.2834624968728	1.2834624968728	1.24529529522455	1.49529529522455	1.61679583020613	1.28346249687278	1.67712731148083	9.95012916353947	3.74529529522455
222541	609413	217	222541	7.75695002943852	3.75695002943852	4.5	6.42361669610517	7.98183079717673	5.42361669610518	2.75695002943851	4.75695002943852	0.423616696105175	0.423616696105178	3.5527136788005e-15	4.42361669610518	3.75695002943852	0.423616696105176	6.09028336277185	5.75695002943851	0.423616696105175	4.75695002943851	0.423616696105178	2.75695002943851	3.78901929113881	2.78901929113881	-1.21098070886119	2.28901929113881	3.28901929113881	3.42361669610518	3.09028336277185	3.09028336277184	3.28901929113881	6.42361669610518	3.75695002943851	3.75695002943851	0.42361669610518	3.78901929113881	2.78901929113881	6.09028336277185	4.26472076835698	2.12202385579667	5.45535718913	4.76472076835698	6.01472076835698	9.12202385579667	6.12202385579668	1.9293443283708	2.12202385579667	4.76472076835698
226047	491423	98	226047	3.30386629606648	-0.36280037060018	4	2.30386629606649	-0.691897520286185	-0.362800370600179	5.63719962939982	-0.36280037060018	8.63719962939981	9.63719962939982	9	2.97053296273315	4.97053296273315	2.63719962939982	-0.36280037060018	2.97053296273315	3.30386629606649	2.30386629606649	3.30386629606649	-0.362800370600183	-0.396503591514357	4.60349640848564	3.60349640848564	3.10349640848564	7.10349640848565	2.63719962939982	4.63719962939982	2.97053296273315	8.10349640848564	2.63719962939982	2.30386629606648	4.97053296273315	6.63719962939982	7.10349640848565	3.10349640848564	4.97053296273315	3.51330051123603	7.78286532457198	7.44953199123865	6.01330051123603	0.763300511236029	4.44953199123865	4.44953199123865	7.71386771891489	1.11619865790532	0.763300511236028
233408	613488	292	233408	4.54732091858842	1.54732091858842	1.77635683940025e-15	1.88065425192175	5.37815031945773	2.54732091858842	1.21398758525508	-0.11934574807825	1.21398758525508	-0.119345748078251	2.5	3.21398758525508	-0.11934574807825	3.88065425192175	4.21398758525508	3.21398758525508	1.21398758525508	-0.119345748078251	5.21398758525508	3.54732091858842	3.76381243630751	2.26381243630751	3.76381243630751	1.76381243630751	-0.236187563692487	-0.119345748078251	0.880654251921749	4.54732091858842	5.76381243630751	5.54732091858841	2.88065425192175	1.21398758525508	1.88065425192175	1.26381243630751	2.76381243630751	1.54732091858842	1.38171400700023	0.470839381616894	3.47083938161689	2.88171400700023	2.38171400700023	2.13750604828356	1.80417271495023	0.628297757411885	1.80417271495023	2.63171400700023
224586	286371	140	224586	-0.394975256415038	-0.394975256415023	3.50000000000001	-0.394975256415033	3.43692317513803	-0.394975256415028	3.60502474358497	-0.39497525641503	5.93835807691831	3.60502474358497	-1.33226762955019e-15	2.27169141025164	-0.394975256415032	2.27169141025164	-0.394975256415029	-0.394975256415028	1.93835807691831	-0.394975256415036	5.27169141025164	-0.394975256415032	1.37815105561688	-1.62184894438312	4.37815105561688	-1.62184894438312	2.37815105561688	1.93835807691831	2.93835807691831	-0.394975256415028	-1.62184894438311	-0.394975256415027	-0.39497525641503	-0.394975256415029	-0.39497525641503	1.37815105561688	1.87815105561688	-0.39497525641503	7.39533560141022	5.17419009537325	4.17419009537325	5.14533560141022	2.14533560141022	2.17419009537325	5.84085676203991	5.25542272496199	-1.15914323796009	2.64533560141022
212009	954105	259	212009	-0.228011240345322	-0.22801124034532	-2.88657986402541e-15	-0.228011240345324	-0.320072132995809	3.77198875965468	-0.228011240345324	-0.228011240345324	3.10532209298801	2.10532209298801	3	5.43865542632135	4.10532209298801	3.10532209298801	7.77198875965469	4.77198875965468	1.77198875965468	5.10532209298801	6.10532209298802	5.43865542632135	6.13603841195984	-0.363961588040158	-0.363961588040158	-0.363961588040158	-0.363961588040161	4.10532209298801	1.43865542632134	1.43865542632134	1.13603841195984	1.10532209298801	4.10532209298801	3.77198875965468	-0.228011240345322	-0.363961588040155	-0.363961588040159	-0.228011240345322	-0.115515089966894	-0.168649938303975	-0.168649938303976	5.38448491003311	4.1344849100331	6.16468339502936	4.83135006169603	2.07399112038946	-0.168649938303975	0.884484910033107
210286	701682	217	210286	2.93578534792805	0.269118681261383	3.50000000000001	4.26911868126138	1.63400973402629	3.26911868126138	1.60245201459472	3.93578534792805	1.26911868126139	2.60245201459472	1.5	1.93578534792805	3.93578534792806	1.93578534792805	3.93578534792805	2.60245201459472	1.93578534792805	3.60245201459472	0.269118681261387	2.26911868126139	4.17334630975787	3.67334630975787	1.17334630975787	1.17334630975787	3.17334630975787	2.26911868126139	3.26911868126139	2.60245201459472	1.17334630975787	3.26911868126139	2.93578534792805	2.26911868126139	0.269118681261384	1.17334630975787	1.17334630975787	1.93578534792805	0.512935611869573	1.19702634106995	1.19702634106995	2.01293561186957	3.26293561186957	1.19702634106995	1.19702634106995	6.08146213456471	1.19702634106995	3.26293561186957
208655	688305	217	208655	1.2192653359422	-0.11406799739113	2.5	2.2192653359422	7.30143997440758	-0.114067997391128	-0.114067997391129	1.88593200260887	-0.11406799739113	-0.114067997391128	2.5	-0.114067997391132	3.2192653359422	1.2192653359422	4.88593200260887	1.88593200260887	-0.114067997391129	3.2192653359422	-0.114067997391132	-0.11406799739113	-0.143643966580966	-0.143643966580965	-0.143643966580965	-0.143643966580963	2.85635603341903	-0.114067997391129	1.88593200260887	-0.114067997391131	-0.143643966580966	5.55259866927554	2.55259866927554	-0.11406799739113	-0.114067997391131	-0.143643966580962	5.35635603341904	-0.114067997391131	-0.30846870416673	1.60701374744818	2.60701374744818	-0.308468704166731	-0.30846870416673	4.27368041411485	-0.39298625255182	2.70277639183549	-0.392986252551822	-0.308468704166731
212261	870442	204	212261	2.95544544970412	2.28877878303745	-8.88178419700125e-16	2.62211211637078	0.83479469758111	4.95544544970412	2.28877878303745	0.28877878303745	0.288778783037449	2.62211211637078	1.77635683940025e-15	2.95544544970411	1.95544544970412	3.28877878303745	9.28877878303745	2.28877878303745	0.288778783037449	2.95544544970412	0.288778783037449	2.28877878303745	0.031541651531235	3.53154165153123	3.03154165153124	3.03154165153124	0.0315416515312377	3.28877878303745	2.95544544970412	2.62211211637078	6.53154165153123	2.62211211637078	2.62211211637078	2.28877878303745	5.28877878303745	3.03154165153124	0.0315416515312368	4.62211211637078	1.08928232374701	1.85129208297939	2.18462541631272	1.33928232374701	3.33928232374701	-0.482041250353941	-0.482041250353947	-0.503069018041437	3.51795874964605	1.33928232374701
218723	301177	187	218723	1.75225398189465	2.75225398189464	1.99840144432528e-15	2.41892064856132	4.65222075068917	-0.581079351438685	-0.581079351438685	-0.581079351438683	1.41892064856132	-0.581079351438684	3	1.75225398189465	-0.581079351438687	-0.581079351438686	-0.581079351438684	4.08558731522798	-0.581079351438686	-0.581079351438685	-0.581079351438686	-0.581079351438686	2.10454119499478	-1.39545880500522	1.10454119499478	-1.39545880500522	-1.39545880500522	-0.581079351438686	-0.581079351438686	2.41892064856131	6.10454119499478	4.75225398189465	2.41892064856131	4.41892064856131	2.08558731522798	-1.39545880500522	3.10454119499478	-0.581079351438688	1.23565031474632	-0.0350260989030404	3.96497390109696	4.23565031474632	3.98565031474632	4.96497390109696	3.63164056776363	3.56194643776711	1.96497390109696	2.48565031474632
239332	505981	157	239332	2.11620762923146	2.11620762923146	3	3.78287429589813	3.09123252711539	4.4495409625648	1.44954096256479	1.78287429589813	1.11620762923146	2.78287429589813	5	5.11620762923146	-0.21712570410187	-0.217125704101871	2.78287429589813	4.11620762923146	1.78287429589813	0.782874295898129	1.78287429589813	3.44954096256479	5.257390360579	2.25739036057899	3.257390360579	2.257390360579	2.25739036057899	-0.217125704101872	2.78287429589813	4.78287429589813	-0.742609639421003	-0.217125704101873	6.11620762923146	4.11620762923146	3.78287429589813	1.25739036057899	2.25739036057899	1.78287429589813	1.49088770428122	5.04323621686283	3.70990288352949	1.99088770428122	3.49088770428122	2.37656955019616	2.37656955019616	3.53830930981016	2.04323621686283	3.24088770428122
212274	522297	217	212274	-0.280918213072021	-0.280918213072016	2.22044604925031e-16	-0.28091821307202	-0.311525884769069	-0.280918213072017	-0.28091821307202	1.71908178692798	-0.280918213072018	-0.280918213072018	3	-0.280918213072018	1.71908178692798	1.38574845359465	3.71908178692798	-0.280918213072018	-0.280918213072017	-0.280918213072018	-0.280918213072018	2.05241512026132	-0.531228754446989	1.96877124555301	3.46877124555301	2.46877124555301	-0.531228754446989	1.71908178692798	2.05241512026131	-0.280918213072018	2.96877124555301	2.71908178692798	-0.280918213072021	2.05241512026131	-0.280918213072018	-0.53122875444699	-0.531228754446988	2.71908178692798	-0.0548571662796249	-0.146377178265472	-0.146377178265472	1.19514283372038	1.69514283372038	-0.146377178265472	-0.14637717826547	0.207775324699188	-0.146377178265471	-0.0548571662796233
201899	1023961	361	201899	2.12649406934485	7.12649406934486	1.99840144432528e-15	2.79316073601152	0.48045247168084	2.45982740267819	0.126494069344857	4.45982740267819	0.126494069344856	2.45982740267819	-1.55431223447522e-15	0.126494069344856	5.12649406934486	2.45982740267819	3.79316073601152	0.126494069344855	0.126494069344857	0.126494069344857	0.126494069344858	0.126494069344857	-0.10097026364627	3.39902973635373	2.39902973635373	-0.10097026364627	2.39902973635373	2.12649406934486	2.12649406934486	2.12649406934486	-0.100970263646271	2.79316073601152	2.45982740267819	4.12649406934486	0.126494069344857	3.89902973635373	2.89902973635373	2.12649406934486	2.38522813630888	0.319829936636131	0.319829936636131	1.88522813630888	0.385228136308875	2.9864966033028	2.31982993663613	0.387143445733645	1.65316326996946	2.88522813630888
224633	474536	111	224633	-0.24443650177801	-0.244436501778008	3	1.75556349822199	-0.393172265245324	1.75556349822199	-0.24443650177801	4.08889683155532	3.75556349822199	-0.24443650177801	3.5	4.08889683155532	1.75556349822199	4.08889683155532	-0.244436501778009	2.08889683155532	-0.244436501778011	-0.24443650177801	3.75556349822199	-0.244436501778012	3.15986275991129	3.15986275991129	-0.340137240088705	3.15986275991129	5.65986275991129	2.08889683155532	1.75556349822199	2.08889683155532	-0.340137240088706	2.42223016488866	1.75556349822199	1.75556349822199	1.75556349822199	2.65986275991129	-0.340137240088703	1.75556349822199	1.10296493102719	-0.511701750244876	4.15496491642179	2.60296493102719	1.10296493102719	1.48829824975512	3.48829824975512	1.71505640981426	-0.511701750244876	0.852964931027188
218550	236709	143	218550	1.36003678989696	0.0267034565636286	-6.66133814775094e-16	1.69337012323029	6.64467882966479	0.0267034565636242	0.0267034565636277	0.0267034565636259	0.0267034565636262	0.0267034565636275	6.66133814775094e-16	0.0267034565636259	0.026703456563625	3.02670345656363	0.0267034565636268	0.0267034565636268	0.0267034565636255	0.0267034565636268	0.026703456563627	2.02670345656363	-0.064568459973908	-0.0645684599739083	-0.064568459973908	-0.0645684599739078	-0.0645684599739087	0.026703456563627	0.0267034565636259	5.02670345656362	-0.0645684599739076	5.02670345656363	3.02670345656363	1.69337012323029	2.02670345656363	-0.0645684599739087	-0.0645684599739087	0.0267034565636266	-0.481196610793953	1.28865542239516	2.28865542239516	1.51880338920605	0.768803389206046	-0.711344577604838	1.6219887557285	2.6650343957111	-0.711344577604838	1.01880338920605
212803	1122063	204	212803	2.12614000624106	1.79280667290772	1.55431223447522e-15	-0.207193327092274	5.29002977263165	-0.207193327092276	2.12614000624106	2.12614000624106	2.12614000624106	1.79280667290773	4	2.12614000624106	-0.207193327092275	-0.207193327092274	2.45947333957439	2.45947333957439	2.12614000624106	-0.207193327092273	-0.207193327092275	-0.207193327092275	3.58839024609152	0.0883902460915258	0.0883902460915253	0.0883902460915262	0.0883902460915247	1.79280667290772	1.79280667290772	1.79280667290772	3.58839024609152	1.45947333957439	2.12614000624106	4.12614000624106	-0.207193327092277	0.088390246091524	0.088390246091524	2.12614000624106	0.290750884686619	2.65378800406878	0.65378800406878	3.54075088468662	2.04075088468662	2.98712133740211	2.65378800406878	0.594861173341097	0.653788004068781	3.29075088468662
199337	951547	160	199337	3.32957721378957	0.662910547122903	0	-0.00375611954376431	3.38149212863303	2.32957721378957	1.6629105471229	0.662910547122903	-0.00375611954376387	3.32957721378957	2.22044604925031e-15	0.662910547122902	-0.0037561195437652	1.99624388045623	4.32957721378957	1.32957721378957	-0.00375611954376476	-0.00375611954376542	-0.00375611954376476	-0.00375611954376476	2.10723951273567	-0.392760487264328	-0.392760487264329	-0.392760487264328	2.60723951273567	1.6629105471229	3.32957721378957	1.99624388045624	3.10723951273567	2.99624388045624	-0.00375611954376431	-0.00375611954376476	1.32957721378957	-0.392760487264328	3.10723951273567	2.99624388045624	1.37543003472787	1.9091558410047	1.24248917433803	1.62543003472787	1.12543003472787	1.57582250767137	1.57582250767137	1.83766283251425	0.909155841004701	1.62543003472787
231947	451475	229	231947	2.4291147645021	1.42911476450209	3	1.76244809783543	3.48044834918961	2.4291147645021	2.09578143116876	3.76244809783543	0.0957814311687668	2.09578143116876	-4.44089209850063e-16	0.0957814311687655	2.09578143116876	0.0957814311687673	3.76244809783543	4.09578143116877	3.76244809783543	4.09578143116876	0.095781431168764	2.09578143116876	5.80689594431669	0.306895944316684	0.306895944316687	3.80689594431669	3.30689594431669	5.76244809783543	0.0957814311687655	2.4291147645021	0.306895944316685	0.0957814311687668	0.095781431168762	0.095781431168762	2.4291147645021	0.306895944316684	0.306895944316687	0.0957814311687617	1.94632604759569	0.370583928503278	0.370583928503279	0.196326047595689	0.19632604759569	0.370583928503278	0.370583928503281	0.165986632292154	0.370583928503276	0.196326047595692
206308	563255	243	206308	4.60957577759216	1.94290911092548	3	0.276242444258814	3.55899538186755	4.60957577759215	5.27624244425882	2.27624244425881	2.94290911092548	7.27624244425882	4	4.60957577759215	2.27624244425881	4.94290911092548	2.27624244425882	7.27624244425881	4.94290911092548	2.27624244425881	4.27624244425881	4.94290911092548	1.2697319509089	1.2697319509089	5.2697319509089	4.7697319509089	5.2697319509089	2.60957577759215	0.276242444258813	2.94290911092548	1.2697319509089	0.276242444258814	0.276242444258814	2.27624244425881	2.27624244425881	1.2697319509089	1.2697319509089	2.27624244425881	2.33707219730667	1.35300845275601	3.35300845275601	2.08707219730667	3.08707219730667	1.35300845275601	1.35300845275602	0.506520485483412	1.35300845275601	1.83707219730667
214402	974031	204	214402	2.50713322509635	2.17379989176301	2.5	2.17379989176301	4.93118346004694	0.173799891763012	1.84046655842968	0.173799891763013	0.17379989176301	0.173799891763011	8.88178419700125e-16	2.50713322509635	0.173799891763014	0.173799891763011	3.17379989176301	1.84046655842968	0.173799891763011	0.173799891763009	0.173799891763013	0.17379989176301	-0.4097837847579	-0.4097837847579	-0.409783784757901	-0.409783784757899	-0.409783784757901	0.173799891763012	0.173799891763011	2.50713322509635	-0.4097837847579	2.17379989176301	0.173799891763011	4.84046655842968	0.173799891763013	-0.4097837847579	-0.4097837847579	2.17379989176301	-0.295621784751304	-0.841151461270017	1.15884853872998	-0.295621784751306	1.4543782152487	2.49218187206332	2.49218187206332	2.09870439523525	-0.841151461270022	1.2043782152487
[truncated: 50 more columns]
